# Supplementary material for: Rho kinase proteins display aberrant upregulation in vascular tumors and contribute to vascular tumor growth
Source: BMC Cancer. 2017 Jul 14;17:485. doi: 10.1186/s12885-017-3470-7 (PMC5513090; doi:10.1186/s12885-017-3470-7)
Supplement: Supplementary file 1 — Analysis of global protein phosphorylation in ROCK1 and 2 knockdown SVR cells. A high throughput antibody array composed of 1358 antibodies covering more than 20 central signaling pathways was performed on lysates collected from ROCK1 and 2 shRNA SVR cells and a corresponding scrambled shRNA control. The data is presented as the normalized median signal values of each antibody spot. Moreover, the fold expression change was compared between ROCK shRNA and scrambled shRNA control SVR cells. (XLS 241 kb) [file 12885_2017_3470_MOESM1_ESM.xls]

## Sheet: Cluster Heatmap file
Antibody Tested	Scrambled Control Normalized Median Signal	ROCK1 shRNA Normalized Median Signal	ROCK2 shRNA Normalized Median Signal		ROCK1 shRNA/Scrambled Control	ROCK2 shRNA/Scrambled Control
NFkB-p105/p50 (Phospho-Ser337)	998	4211.76	2481		4.2202	2.48597
HDAC1 (Ab-421)	3441	13174.9	13874		3.82879	4.03197
CASP6 (Ab-Ser257)	464	1346.88	545		2.90276	1.17457
LYN (Ab-507)	5343	14238.8	20582		2.66495	3.85214
ALK (Phospho-Tyr1604)	538	1159.2	1252		2.15465	2.32714
GluR1 (Phospho-Ser863)	331	699.66	631		2.11378	1.90634
Fos (Phospho-Thr232)	382	794.88	504		2.08084	1.31937
Ephrin B1/B2/B3 (Phospho-Tyr324)	717	1479.36	851		2.06326	1.18689
HSL (Ab-554)	579	1148.16	996		1.98301	1.72021
Ezrin (Phospho-Tyr478)	356	699.66	778		1.96534	2.18539
PPAR-r (Ab-112)	3514	6813.06	30008		1.93883	8.53956
NFkB-p65 (Phospho-Thr435)	342	641.7	659		1.87632	1.9269
CD19 (Ab-531)	295	553.38	475		1.87586	1.61017
GRF-1 (Phospho-Tyr1105)	585	1086.06	955		1.85651	1.63248
ETK (Phospho-Tyr40)	551	1003.26	536		1.8208	0.972777
PECAM-1 (Ab-713)	2450	4345.62	18558		1.77372	7.57469
PLCG2 (Ab-753)	634	1115.04	1812		1.75874	2.85804
RSK1/2/3/4 (Phospho-Ser221/227/218/232)	293	513.36	450		1.75208	1.53584
GluR1 (Ab-849)	2064	3612.84	15619		1.75041	7.56734
ASK1 (Phospho-Ser83)	348	600.3	523		1.725	1.50287
E2F1 (Phospho-Thr433)	583	989.46	1045		1.69719	1.79245
Raf1 (Phospho-Ser259)	443	739.68	700		1.66971	1.58014
AKT (Phospho-Ser473)	325	539.58	379		1.66025	1.16615
BRCA1 (Phospho-Ser1423)	726	1204.74	3240		1.65942	4.46281
STAT6 (Ab-645)	1828	3033.24	8716		1.65932	4.76805
IRS-1 (Ab-639)	2010	3314.76	17080		1.64913	8.49751
Lamin A/B(lamin A/C) (Ab-392)	2891	4754.1	10821		1.64445	3.743
Tuberin (Ab-981)	732	1185.42	1326		1.61943	1.81148
MEK1 (Phospho-Ser217)	327	527.16	595		1.61211	1.81957
CASP9 (Ab-125)	708	1141.26	853		1.61195	1.2048
GSK3 alpha (Phospho-Ser21)	559	890.1	590		1.59231	1.05546
IL-10R-A (Phospho-Tyr496)	541	851.46	562		1.57386	1.03882
ATRIP (Ab-68/72)	3033	4703.04	11011		1.55062	3.6304
EGFR (Phospho-Tyr1172)	403	615.48	774		1.52725	1.9206
IL-4R/CD124 (Phospho-Tyr497)	754	1150.92	857		1.52642	1.1366
NFkB-p65 (Phospho-Ser468)	605	919.08	2263		1.51914	3.7405
ASK1 (Phospho-Ser966)	471	712.08	780		1.51185	1.65605
eIF4G (Ab-1108)	762	1138.5	1142		1.49409	1.49869
Raf1 (Phospho-Ser338)	338	503.7	385		1.49024	1.13905
MSK1 (Ab-581)	860	1277.88	1239		1.48591	1.4407
HDAC5 (Phospho-Ser259)	336	495.42	520		1.47446	1.54762
RyR2 (Phospho-Ser2808)	537	789.36	804		1.46994	1.49721
IkB-alpha (Phospho-Tyr305)	283	415.38	400		1.46777	1.41343
Estrogen Receptor-alpha (Ab-106)	6547	9578.58	23963		1.46305	3.66015
Tau (Phospho-Thr231)	381	556.14	397		1.45969	1.04199
CDK5 (Phospho-Tyr15)	870	1266.84	1099		1.45614	1.26322
AKT1 (Phospho-Ser246)	537	781.08	714		1.45453	1.32961
IGF-1R (Phospho-Tyr1165/1166)	467	677.58	519		1.45092	1.11135
VE-Cadherin (Phospho-Tyr731)	2143	3109.14	2874		1.45084	1.34111
NFkB-p65 (Phospho-Ser311)	993	1436.58	1059		1.44671	1.06647
HDAC6 (Phospho-Ser22)	305	440.22	536		1.44334	1.75738
SLP-76 (Ab-128)	395	565.8	710		1.43241	1.79747
CDC2 (Phospho-Tyr15)	798	1142.64	893		1.43188	1.11905
Caspase 9 (Phospho-Tyr153)	300	429.18	344		1.4306	1.14667
Src (Phospho-Tyr418)	340	485.76	592		1.42871	1.74118
BCL-XL (Ab-47)	1166	1662.9	5577		1.42616	4.78302
SRF (Phospho-Ser77)	798	1137.12	897		1.42496	1.12406
p53 (Phospho-Ser366)	430	612.72	573		1.42493	1.33256
LCK (Phospho-Tyr192)	565	804.54	948		1.42396	1.67788
EPHB1/2 (Ab-594/604)	264	375.36	314		1.42182	1.18939
p53 (Ab-315)	1026	1457.28	7655		1.42035	7.46101
AKT1 (Ab-308)	431	611.34	575		1.41842	1.33411
Dok-1 (Phospho-Tyr362)	632	895.62	781		1.41712	1.23576
Beta actin	643	910.8	1392		1.41649	2.16485
Src (Phospho-Tyr529)	310	438.84	345		1.41561	1.1129
PLD2 (Phospho-Tyr169)	607	856.98	761		1.41183	1.25371
Catenin beta (CTNNB) (Phospho-Tyr489)	574	807.3	825		1.40645	1.43728
Caspase 9 (Ab-144)	375	525.78	432		1.40208	1.152
P38 MAPK (Phospho-Tyr182)	694	971.52	936		1.39988	1.3487
Estrogen Receptor-alpha (Phospho-Ser106)	542	753.48	633		1.39018	1.1679
JAK2 (Phospho-Tyr221)	292	405.72	323		1.38945	1.10616
Caspase 9 (Ab-196)	3618	5024.58	7499		1.38877	2.07269
CDK2 (Ab-160)	372	514.74	538		1.38371	1.44624
eNOS (Phospho-Ser1177)	550	760.38	556		1.38251	1.01091
CREB (Phospho-Ser142)	424	585.12	512		1.38	1.20755
IRS-1 (Phospho-Ser636)	599	823.86	624		1.37539	1.04174
Ret (Phospho-Tyr905)	456	625.14	744		1.37092	1.63158
CASP1 (Phospho-Ser376)	1001	1371.72	1319		1.37035	1.31768
PAK1/2/3 (Phospho-Ser141)	441	601.68	367		1.36435	0.8322
Cyclin E1 (Ab-77)	2227	3027.72	5138		1.35955	2.30714
AKT1 (Phospho-Tyr474)	662	899.76	780		1.35915	1.17825
MEK-2 (Ab-394)	276	373.98	306		1.355	1.1087
PKC theta (Phospho-Ser676)	385	521.64	458		1.35491	1.18961
CaMK1-a (Ab-177)	598	810.06	897		1.35462	1.5
Synuclein alpha (Phospho-Tyr136)	377	510.6	432		1.35438	1.14589
Dab1 (Phospho-Tyr232)	413	557.52	589		1.34993	1.42615
SYN1-Synapsin1 (Phospho-Ser62)	367	495.42	399		1.34992	1.08719
SMC1 (Phospho-Ser957)	476	638.94	526		1.34231	1.10504
PKC theta (Ab-538)	27095	36364.4	32886		1.34211	1.21373
DDX5/DEAD-box protein 5 (Phospho-Tyr593)	775	1039.14	1064		1.34083	1.3729
Cytokeratin 18 (Ab-52)	310	415.38	354		1.33994	1.14194
SEK1/MKK4 (Ab-80)	1160	1551.12	4942		1.33717	4.26034
FLT3 (Phospho-Tyr969)	334	445.74	625		1.33455	1.87126
CASP2 (Phospho-Ser157)	484	645.84	610		1.33438	1.26033
Tau (Phospho-Ser214)	298	397.44	453		1.33369	1.52013
CDC25A (Ab-124)	224	298.08	268		1.33071	1.19643
CD227/mucin 1 (Ab-1243)	298	396.06	397		1.32906	1.33221
MARCKS (Phospho-Ser163)	428	568.56	435		1.32841	1.01636
ITGB4 (Phospho-Tyr1510)	627	832.14	1341		1.32718	2.13876
Synapsin (Phospho-Ser9)	668	885.96	839		1.32629	1.25599
LAT (Phospho-Tyr171)	307	407.1	380		1.32606	1.23779
ATF-1 (Ab-63)	1049	1389.66	1198		1.32475	1.14204
SYK (Ab-348)	789	1044.66	885		1.32403	1.12167
FAK (Phospho-Ser910)	549	725.88	1044		1.32219	1.90164
MAP3K7/TAK1 (Ab-439)	474	626.52	569		1.32177	1.20042
IRS-1 (Phospho-Ser612)	450	594.78	626		1.32173	1.39111
FGFR1 (Ab-654)	29367	38753.2	65535		1.31962	2.23159
CBL (Phospho-Tyr700)	726	956.34	916		1.31727	1.26171
HSP27 (Phospho-Ser82)	734	966	806		1.31608	1.09809
mTOR (Phospho-Thr2446)	836	1098.48	1076		1.31397	1.28708
DARPP-32 (Ab-34)	2090	2739.3	1877		1.31067	0.898086
HSL (Phospho-Ser552/563)	411	538.2	516		1.30949	1.25547
Cyclin E1 (Ab-395)	548	717.6	672		1.30949	1.22628
Synuclein alpha (Phospho-Tyr125)	406	531.3	459		1.30862	1.13054
Rb (Ab-811)	403	527.16	629		1.30809	1.56079
Ephrin-B1 (Ab-317)	460	601.68	580		1.308	1.26087
Histone H3.1 (Phospho-Ser10)	294	383.64	384		1.3049	1.30612
P90RSK (Phospho-Thr359/Ser363)	884	1150.92	1682		1.30195	1.90271
MKK7/MAP2K7 (Phospho-Thr275)	915	1190.94	1173		1.30157	1.28197
GRK2 (Phospho-Ser29)	867	1127.46	992		1.30042	1.14418
CDC25A (Phospho-Ser75)	453	586.5	470		1.2947	1.03753
FAK (Phospho-Tyr861)	485	627.9	407		1.29464	0.839175
EGFR (Ab-1069)	340	438.84	385		1.29071	1.13235
VEGFR2 (Ab-1175)	485	623.76	676		1.2861	1.39381
BLNK (Phospho-Tyr96)	383	491.28	786		1.28272	2.05222
MEK1 (Ab-286)	1846	2358.42	2880		1.27758	1.56013
P70S6K (Phospho-Ser411)	469	598.92	558		1.27701	1.18977
PTEN (Phospho-Ser370)	373	476.1	384		1.27641	1.02949
NMDA NR2A/B (Phospho-Tyr1246/1252)	2171	2769.66	2146		1.27575	0.988485
Fos (Phospho-Ser362)	433	552	535		1.27483	1.23557
COT (Ab-290)	667	850.08	682		1.27448	1.02249
ITGB4 (Ab-1510)	365	465.06	531		1.27414	1.45479
LCK (Ab-393)	777	989.46	9695		1.27344	12.4775
Pim-1 (Phospho-Tyr309)	382	485.76	483		1.27162	1.2644
Estrogen Receptor-alpha (Phospho-Ser104)	443	563.04	612		1.27097	1.38149
Breast tumor kinase (Phospho-Tyr447)	336	426.42	417		1.26911	1.24107
VASP (Phospho-Ser157)	370	469.2	457		1.26811	1.23514
IRS-1 (Ab-794)	351	444.36	402		1.26598	1.1453
BLNK (Phospho-Tyr84)	656	829.38	1389		1.2643	2.11738
DNA-PK (Ab-2638)	428	540.96	509		1.26393	1.18925
BAD (Ab-91/128)	402	507.84	664		1.26328	1.65174
PKD1/PKCmu (Ab-910)	390	492.66	555		1.26323	1.42308
GluR1 (Phospho-Ser849)	543	684.48	600		1.26055	1.10497
FLT3 (Phospho-Tyr842)	504	634.8	643		1.25952	1.27579
DAB1 (Phospho-Tyr220)	551	691.38	539		1.25477	0.978221
PP1alpha (Ab-320)	242	303.6	308		1.25455	1.27273
p53 (Phospho-Ser20)	904	1132.98	1281		1.2533	1.41704
DNA-PK (Ab-2647)	392	491.28	468		1.25327	1.19388
claudin 3 (Phospho-Tyr219)	1787	2235.6	1903		1.25104	1.06491
Smad3 (Phospho-Ser208)	655	818.34	674		1.24937	1.02901
Chk2 (Ab-383)	943	1177.14	2285		1.24829	2.42312
CDK5 (Ab-15)	1232	1535.94	7499		1.2467	6.08685
Chk1 (Phospho-Ser317)	371	462.3	541		1.24609	1.45822
STAM2 (Phospho-Tyr192)	2110	2627.52	2979		1.24527	1.41185
DNA-PK (Ab-2056)	338	420.9	443		1.24527	1.31065
AKT (Phospho-Thr308)	365	454.02	450		1.24389	1.23288
FRS2 (Phospho-Tyr436)	300	372.6	490		1.242	1.63333
Caspase-3 (Ab-150)	256	317.4	350		1.23984	1.36719
ATF-1 (Phospho-Ser63)	252	311.88	239		1.23762	0.948413
MEF2A (Ab-312)	474	586.5	2145		1.23734	4.52532
AXL (Phospho-Tyr691)	251	310.5	310		1.23705	1.23506
CREB (Phospho-Thr100)	807	997.74	1006		1.23636	1.24659
p130Cas (Ab-410)	258	318.78	388		1.23558	1.50388
PEA-15 (Phospho-Ser116)	447	552	559		1.2349	1.25056
CSFR (Phospho-Tyr561)	2212	2726.88	2515		1.23277	1.13698
MAPKAPK2 (Ab-334)	8731	10761.2	40703		1.23253	4.66189
Tau (Phospho-Thr205)	637	783.84	605		1.23052	0.949765
IKK-GAMMA (Phospho-Ser31)	618	760.38	812		1.23039	1.31392
Cytokeratin 8 (Ab-431)	447	549.24	636		1.22872	1.42282
PLK1 (Ab-210)	543	666.54	1634		1.22751	3.00921
BCR (Phospho-Tyr177)	370	454.02	417		1.22708	1.12703
NFkB-p105/p50 (Phospho-Ser907)	626	767.28	688		1.22569	1.09904
LKB1 (Ab-428)	338	414	510		1.22485	1.50888
IGF-1R (Ab-1161)	266	325.68	341		1.22436	1.28195
HDAC5 (Ab-259)	511	625.14	916		1.22337	1.79256
ACTIN Pan(a/b/g) (Ab-55/53)	980	1197.84	1178		1.22229	1.20204
IRS-1 (Phospho-Ser312)	506	618.24	593		1.22182	1.17194
MDM2 (Phospho-Ser166)	546	666.54	859		1.22077	1.57326
PDGF R beta (Phospho-Tyr751)	619	754.86	777		1.21948	1.25525
Hsp90 co-chaperone Cdc37 (Phospho-Ser13)	573	698.28	637		1.21864	1.11169
Progesterone Receptor (Ab-190)	348	423.66	411		1.21741	1.18103
CrkII (Ab-221)	862	1048.8	978		1.21671	1.13457
14-3-3 zeta/delta (Ab-232)	3290	3995.1	5400		1.21432	1.64134
cyclin D2 (Ab-280)	333	404.34	547		1.21423	1.64264
Raf1 (Ab-341)	315	382.26	332		1.21352	1.05397
MKK7/MAP2K7 (Phospho-Ser271)	765	927.36	745		1.21224	0.973856
PTEN (Phospho-Ser380/Thr382/Thr383)	460	556.14	652		1.209	1.41739
AMPK1/AMPK2 (Ab-485/491)	459	554.76	523		1.20863	1.13943
CD32 (FcgammaRIIb) (Ab-292)	1757	2122.44	2317		1.20799	1.31873
ATF2 (Ab-112/ 94)	350	422.28	553		1.20651	1.58
ERK3 (Phospho-Ser189)	342	412.62	486		1.20649	1.42105
c-Jun (Ab-91)	286	345	331		1.20629	1.15734
mTOR (Ab-2481)	467	563.04	625		1.20565	1.33833
HER4/ErbB4 (Phospho-Tyr1284)	1778	2140.38	3351		1.20381	1.8847
P38 MAPK (Ab-182)	4868	5859.48	8795		1.20367	1.8067
Catenin beta (Ab-37)	453	545.1	1557		1.20331	3.43709
P70S6K (Phospho-Thr389)	327	393.3	407		1.20275	1.24465
FGFR1 (Ab-766)	666	800.4	731		1.2018	1.0976
Fyn (Phospho-Tyr530)	232	278.76	249		1.20155	1.07328
merlin (Ab-10)	246	295.32	573		1.20049	2.32927
SEK1/MKK4 (Phospho-Ser80)	366	438.84	492		1.19902	1.34426
PKC zeta (Ab-560)	439	525.78	544		1.19768	1.23918
P38 MAPK (Phospho-Thr180)	446	534.06	560		1.19744	1.25561
LAT (Phospho-Tyr191)	769	920.46	843		1.19696	1.09623
cofilin (Phospho-Ser3)	452	540.96	500		1.19681	1.10619
PKA-R2B (Phospho-Ser113)	857	1022.58	984		1.19321	1.14819
HDAC8 (Phospho-Ser39)	539	643.08	509		1.1931	0.944341
Estrogen Receptor-alpha (Ab-104)	686	818.34	2348		1.19292	3.42274
FER (Ab-402)	323	385.02	587		1.19201	1.81734
ERK3 (Ab-189)	413	491.28	389		1.18954	0.941889
MKP-1/2 (Ab-296/318)	948	1124.7	1029		1.18639	1.08544
PKC beta/PKCB (Phospho-Ser661)	408	483	662		1.18382	1.62255
c-PLA2 (Ab-505)	407	481.62	500		1.18334	1.2285
Synuclein alpha (Ab-125)	455	538.2	672		1.18286	1.47692
PDGF R alpha (Ab-849)	474	560.28	586		1.18203	1.23629
BCL-2 (Phospho-Ser87)	417	492.66	636		1.18144	1.52518
STAT1 (Ab-701)	271	320.16	298		1.1814	1.09963
BCL-2 (Phospho-Thr56)	642	757.62	695		1.18009	1.08255
NFkB-p65 (Phospho-Thr254)	667	786.6	634		1.17931	0.950525
FOXO1A/3A (Phospho-Ser322/325)	522	615.48	579		1.17908	1.1092
STAT5A (Ab-694)	252	296.7	290		1.17738	1.15079
GRB10/Growth factor receptor-bound protein 10 (Phospho-Tyr67)	313	368.46	399		1.17719	1.27476
EGFR (Ab-1070)	1108	1304.1	4409		1.17699	3.97924
ATPase (Phospho-Ser16)	326	383.64	356		1.17681	1.09202
HSF1 (Phospho-Ser303)	507	596.16	769		1.17586	1.51677
CaMK2-beta/gamma/delta (Ab-287)	552	648.6	1871		1.175	3.38949
GTPase activating protein (Phopspho-Ser387)	484	568.56	529		1.17471	1.09298
Cyclin D1 (Ab-90)	394	462.3	529		1.17335	1.34264
MEK1 (Ab-221)	299	350.52	339		1.17231	1.13378
BAD (Phospho-Ser155)	285	333.96	352		1.17179	1.23509
PAK2 (Phospho-Ser20)	404	473.34	422		1.17163	1.04455
Raf1 (Phospho-Tyr341)	483	565.8	575		1.17143	1.19048
Mst1/Mst2 (Ab-183)	290	339.48	346		1.17062	1.1931
CPI17 alpha (Ab-38)	287	335.34	316		1.16843	1.10105
CDK1/CDC2 (Phospho-Thr14)	890	1039.14	1361		1.16757	1.52921
PKC alpha/beta II (Ab-638)	370	431.94	524		1.16741	1.41622
P90RSK (Phospho-Ser380)	532	621	589		1.16729	1.10714
CREB (Phospho-Ser121)	673	785.22	665		1.16675	0.988113
MAP3K8/COT (Ab-400)	645	752.1	944		1.16605	1.46357
CDC25B (Ab-353)	290	338.1	335		1.16586	1.15517
PDGF R beta (Phospho-Tyr740)	902	1051.56	772		1.16581	0.855876
Cyclin B1 (Ab-147)	287	333.96	395		1.16362	1.37631
Trk A (Phospho-Tyr701)	720	837.66	594		1.16342	0.825
STAT4 (Ab-693)	305	354.66	365		1.16282	1.19672
PKD2 (Ab-876)	310	360.18	354		1.16187	1.14194
c-Jun (Phospho-Thr93)	643	746.58	684		1.16109	1.06376
Integrin beta-1 (phospho-Thr788)	364	422.28	489		1.16011	1.34341
PAK4/PAK5/PAK6 (Ab-474)	725	840.42	877		1.1592	1.20966
CASP6 (Phospho-Ser257)	261	302.22	294		1.15793	1.12644
NFAT4 (Phospho-Ser165)	869	1006.02	1145		1.15768	1.31761
NFkB-p65 (Phospho-Ser276)	602	696.9	668		1.15764	1.10963
ICAM-1 (Phospho-Tyr512)	748	865.26	715		1.15676	0.955882
FKHRL1/FOXO3A (Ab-253)	339	391.92	993		1.15611	2.9292
AKT (Ab-326)	534	616.86	707		1.15517	1.32397
eIF4G (Phospho-Ser1108)	579	667.92	873		1.15358	1.50777
Chk1 (Ab-286)	466	536.82	1067		1.15197	2.2897
PTEN (Phospho-Ser380)	266	306.36	322		1.15173	1.21053
IRS-1 (Phospho-Ser323)	422	485.76	484		1.15109	1.14692
VAV2 (Ab-142)	253	291.18	393		1.15091	1.55336
Synuclein alpha (Phospho-Tyr133)	289	332.58	370		1.1508	1.28028
DAB1 (Ab-220)	625	718.98	748		1.15037	1.1968
VASP (Ab-157)	869	999.12	5960		1.14974	6.85846
p53 (Phospho-Ser15)	635	730.02	659		1.14964	1.0378
EGFR (Phospho-Tyr1092)	443	509.22	478		1.14948	1.07901
Cyclin D3 (Phospho-Thr283)	287	329.82	370		1.1492	1.2892
Catenin beta (Phospho-Ser33)	352	404.34	405		1.14869	1.15057
CREB (Ab-129)	393	451.26	468		1.14824	1.19084
G3BP-1 (Phospho-Ser232)	623	714.84	628		1.14742	1.00803
Rb-like-2 (RBL2) (Ab-952)	302	346.38	340		1.14695	1.12583
PAK1 (Phospho-Thr212)	348	398.82	406		1.14603	1.16667
Androgen Receptor (Phospho-Ser213)	386	441.6	357		1.14404	0.92487
E2F1 (Ab-433)	655	749.34	1483		1.14403	2.26412
claudin 3 (Ab-219)	343	391.92	297		1.14262	0.865889
GATA1 (Ab-310)	308	351.9	351		1.14253	1.13961
eNOS (Ab-495)	301	343.62	331		1.14159	1.09967
IL7R/CD127 (Phospho-Tyr449)	860	981.18	1317		1.14091	1.5314
Smad3 (Phospho-Ser204)	277	316.02	334		1.14087	1.20578
RapGEF1 (Phospho-Tyr504)	265	302.22	300		1.14045	1.13208
Chk1 (Phospho-Ser301)	378	430.56	406		1.13905	1.07407
IKK-beta (Phospho-Tyr199)	806	917.7	785		1.13859	0.973945
SREBP-1 (Ab-439)	657	747.96	888		1.13845	1.3516
Vinculin (Phospho-Tyr821)	1371	1560.78	1541		1.13842	1.124
STAT1 (Phospho-Ser727)	297	338.1	357		1.13838	1.20202
STAT5A (Ab-780)	437	496.8	572		1.13684	1.30892
Cyclin E2 (Ab-392)	401	455.4	571		1.13566	1.42394
NFkB-p105/p50 (Phospho-Ser932)	575	652.74	651		1.1352	1.13217
EGFR (Phospho-Tyr869)	603	684.48	627		1.13512	1.0398
Tuberin/TSC2 (Ab-1462)	276	313.26	325		1.135	1.17754
STAT3 (Phospho-Tyr705)	473	536.82	593		1.13493	1.2537
HSP90B (Phospho-Ser254)	550	623.76	650		1.13411	1.18182
CaMK4 (Ab-196/200)	392	444.36	498		1.13357	1.27041
Src (Phospho-Ser75)	431	488.52	322		1.13346	0.7471
ATP-Citrate Lyase (Phospho-Ser454)	235	266.34	242		1.13336	1.02979
Caspase 9 (Ab-153)	799	905.28	1901		1.13302	2.37922
Tyrosine Hydroxylase (Phospho-Ser31)	296	335.34	329		1.13291	1.11149
PECAM-1 (Phospho-Tyr713)	1172	1327.56	1340		1.13273	1.14334
PKD1/2/3/PKC mu (Ab-744/748)	502	568.56	648		1.13259	1.29084
NFkB-p100/p52 (Phospho-Ser865)	820	927.36	863		1.13093	1.05244
c-Jun (Phospho-Thr239)	288	325.68	342		1.13083	1.1875
EGFR (Ab-869)	2307	2608.2	8583		1.13056	3.72042
c-Raf (Phospho-Ser296)	956	1080.54	1219		1.13027	1.2751
P73 (Ab-99)	359	405.72	447		1.13014	1.24513
PAK1 (Ab-204)	607	685.86	579		1.12992	0.953871
Myc (Ab-358)	2360	2666.16	5278		1.12973	2.23644
LCK (Ab-59)	307	346.38	432		1.12827	1.40717
Tuberin/TSC2 (Phospho-Thr1462)	460	518.88	555		1.128	1.20652
Tau (Phospho-Thr212)	405	456.78	433		1.12785	1.06914
GATA1 (Phospho-Ser142)	361	407.1	460		1.1277	1.27424
Histone H2A.X (Ab-139)	731	823.86	3252		1.12703	4.4487
BCL-2 (Ab-69)	316	356.04	357		1.12671	1.12975
p44/42 MAP Kinase (Phospho-Tyr204)	858	966	876		1.12587	1.02098
c-Jun (Ab-93)	331	372.6	368		1.12568	1.11178
c-Jun (Phospho-Ser243)	439	494.04	564		1.12538	1.28474
BCL-XL (Phospho-Ser62)	1235	1389.66	1347		1.12523	1.09069
VEGFR-1 (Phospho-Tyr1333)	570	640.32	621		1.12337	1.08947
STAT1 (Phospho-Tyr701)	613	688.62	641		1.12336	1.04568
BAX (Ab-167)	300	336.72	344		1.1224	1.14667
PLC beta3 (Ab-537)	288	322.92	352		1.12125	1.22222
P70S6k-beta (Ab-423)	377	422.28	408		1.12011	1.08223
Opioid Receptor (Phospho-Ser375)	1342	1502.82	1737		1.11984	1.29434
Shc (Ab-349)	2251	2519.88	5433		1.11945	2.41359
TFII-I (Phospho-Tyr248)	291	325.68	328		1.11918	1.12715
p27Kip1 (Ab-10)	238	266.34	266		1.11908	1.11765
LKB1 (Ab-189)	481	538.2	600		1.11892	1.2474
SEK1/MKK4 (Phospho-Thr261)	301	336.72	419		1.11867	1.39203
STAT4 (Phospho-Tyr693)	396	442.98	435		1.11864	1.09848
p38 MAPK (Ab-322)	417	466.44	501		1.11856	1.20144
MEK1 (Ab-298)	1365	1526.28	2398		1.11815	1.75678
eNOS (Phospho-Thr495)	521	582.36	488		1.11777	0.93666
GluR2 (Phospho-Ser880)	463	517.5	503		1.11771	1.08639
Cyclin B1 (Ab-126)	915	1022.58	1166		1.11757	1.27432
Caspase-3 (Phospho-Ser150)	326	364.32	352		1.11755	1.07975
Estrogen Receptor-alpha (Phospho-Ser118)	892	996.36	899		1.117	1.00785
Met (Phospho-Tyr1349)	640	714.84	647		1.11694	1.01094
VEGFR2 (Phospho-Tyr1175)	739	825.24	660		1.1167	0.893099
HDAC4 (Phospho-Ser632)	618	690	679		1.1165	1.09871
p53 (Ab-18)	377	420.9	788		1.11645	2.09019
PAK1/2 (Phospho-Ser199)	319	356.04	433		1.11611	1.35737
FosB (Phospho-Ser27)	716	799.02	627		1.11595	0.875698
Stathmin 1(Phospho-Ser24)	376	419.52	360		1.11574	0.957447
NMDAR1 (Ab-897)	313	349.14	355		1.11546	1.13419
eIF4E (Ab-209)	364	405.72	474		1.11462	1.3022
MAPKAPK2 (Phospho-Thr334)	244	271.86	294		1.11418	1.20492
Vinculin (Ab-821)	306	340.86	471		1.11392	1.53922
ATF4 (Phospho-Ser245)	669	745.2	724		1.1139	1.08221
Chk2 (Phospho-Ser516)	280	311.88	454		1.11386	1.62143
ATF4 (Ab-245)	399	444.36	571		1.11368	1.43108
MKK3/MAP2K3 (Phospho-Thr222)	347	386.4	391		1.11354	1.1268
CDK7 (Phospho-Thr170)	326	362.94	410		1.11331	1.25767
IRS-1 (Ab-307)	357	397.44	479		1.11328	1.34174
PKC delta (Ab-505)	450	500.94	526		1.1132	1.16889
Catalase (Ab-385)	1185	1317.9	2939		1.11215	2.48017
MKP-1 (Phospho-Ser359)	515	572.7	643		1.11204	1.24854
ASK1 (Ab-83)	314	349.14	317		1.11191	1.00955
MEF2D (Phospho-Ser444)	427	474.72	612		1.11176	1.43326
PLCG1 (Phospho-Tyr771)	555	616.86	818		1.11146	1.47387
AKT1 (Phospho-Ser124)	272	302.22	314		1.1111	1.15441
p130Cas (Phospho-Tyr410)	236	262.2	268		1.11102	1.13559
FER (Phospho-Tyr402)	4191	4656.12	6429		1.11098	1.534
PKC alpha (Ab-657)	302	335.34	350		1.1104	1.15894
HNF4 alpha (Ab-313)	317	351.9	344		1.11009	1.08517
Ezrin (Ab-353)	332	368.46	476		1.10982	1.43373
BRCA1 (Ab-1423)	18793	20849	26000		1.1094	1.38349
MKK6 (Phospho-Ser207)	326	361.56	675		1.10908	2.07055
Smad3 (Phospho-Thr179)	616	683.1	732		1.10893	1.18831
ETK (Phospho-Tyr566)	4508	4998.36	5321		1.10878	1.18035
IL-10R-A (Ab-496)	371	411.24	602		1.10846	1.62264
Tyrosine Hydroxylase(TH) (Ab-8)	396	438.84	507		1.10818	1.2803
Connexin 43 (Phospho-Ser367)	578	640.32	544		1.10782	0.941176
Elk1 (Phospho-Thr417)	653	723.12	458		1.10738	0.701378
ATF2 (Ab-62/44)	389	430.56	471		1.10684	1.2108
Gab1 (Ab-627)	419	463.68	638		1.10663	1.52267
WWOX (Phospho-Tyr33)	1898	2100.36	1896		1.10662	0.998946
CREB (Ab-133)	358	396.06	414		1.10631	1.15642
S6 Ribosomal Protein (Phospho-Ser235)	524	579.6	595		1.10611	1.1355
STAT6 (Ab-641)	276	304.98	321		1.105	1.16304
Cortactin (Phospho-Tyr466)	545	601.68	536		1.104	0.983486
HER3/ErbB3 (Phospho-Tyr1289)	659	727.26	719		1.10358	1.09105
p21Cip1 (Phospho-Thr145)	418	460.92	486		1.10268	1.16268
EGFR (Ab-1110)	411	452.64	477		1.10131	1.16058
p53 (Ab-15)	292	321.54	324		1.10116	1.10959
Zap-70 (Phospho-Tyr315)	425	467.82	474		1.10075	1.11529
PTEN (Ab-380/382/383)	504	554.76	749		1.10071	1.48611
ACK1 (Phospho-Tyr284)	380	418.14	314		1.10037	0.826316
NFkB-p65 (Ab-254)	340	373.98	384		1.09994	1.12941
VEGFR2 (Phospho-Tyr1059)	404	444.36	491		1.0999	1.21535
EGFR (Phospho-Tyr1197)	537	590.64	610		1.09989	1.13594
Chk1 (Phospho-Ser286)	383	420.9	409		1.09896	1.06789
Cortactin (Ab-421)	461	506.46	568		1.09861	1.2321
STAT5A (Phospho-Tyr694)	293	321.54	342		1.09741	1.16724
Survivin (Phospho-Thr117)	288	316.02	320		1.09729	1.11111
BAD (Ab-136)	400	438.84	501		1.0971	1.2525
Zap-70 (Phospho-Tyr292)	472	517.5	466		1.0964	0.987288
IRS-1 (Phospho-Ser1101)	355	389.16	410		1.09623	1.15493
SYK (Phospho-Tyr323)	756	828	883		1.09524	1.16799
STAM2 (Ab-192)	305	333.96	373		1.09495	1.22295
IkB-beta (Phospho-Thr19)	585	640.32	704		1.09456	1.20342
p53 (Ab-6)	294	321.54	323		1.09367	1.09864
Rb (Phospho-Ser807)	453	495.42	496		1.09364	1.09492
4E-BP1 (Phospho-Thr45)	554	605.82	652		1.09354	1.1769
GRK2 (Phospho-Ser685)	448	489.9	516		1.09353	1.15179
p44/42 MAP Kinase (Ab-204)	284	310.5	331		1.09331	1.16549
IGF2R (Phospho-Ser2409)	356	389.16	411		1.09315	1.15449
PKC pan activation site	673	735.54	875		1.09293	1.30015
HRS (Phospho-Tyr334)	398	434.7	451		1.09221	1.13317
Integrin beta-3 (Ab-773)	369	402.96	480		1.09203	1.30081
AKT1 (Phospho-Thr72)	464	506.46	527		1.09151	1.13578
VEGFR2 (Phospho-Tyr951)	306	333.96	413		1.09137	1.34967
Rac1/cdc42 (Ab-71)	315	343.62	431		1.09086	1.36825
Kv2.1/Kcnb1 (Phospho-Tyr128)	792	863.88	1743		1.09076	2.20076
LCK (Phospho-Tyr504)	710	774.18	801		1.09039	1.12817
B-RAF (Phospho-Ser446)	495	539.58	611		1.09006	1.23434
B-RAF (Ab-598)	2022	2203.86	5164		1.08994	2.55391
Myc (Phospho-Ser62)	642	699.66	600		1.08981	0.934579
LIMK1 (Ab-508)	680	741.06	788		1.08979	1.15882
STAT3 (Ab-705)	523	569.94	604		1.08975	1.15488
Ezrin (Ab-566)	1438	1566.3	7333		1.08922	5.09944
Pyk2 (Ab-881)	1237	1346.88	2658		1.08883	2.14875
PAK2 (Ab-192)	308	335.34	339		1.08877	1.10065
Smad2 (Phospho-Thr220)	341	371.22	436		1.08862	1.27859
6-phosphofructo-2-kinase/fructose-2,6-biphosphatase 2 (PFKFB2) (Ab-483)	374	407.1	472		1.0885	1.26203
DDX5/DEAD-box protein 5 (Ab-593)	350	380.88	773		1.08823	2.20857
CREB (Phospho-Ser133)	416	452.64	415		1.08808	0.997596
VEGF R2 (Phospho-Tyr1054)	411	447.12	409		1.08788	0.995134
NFkB-p65 (Ab-435)	496	539.58	470		1.08786	0.947581
Met (Phospho-Tyr1234)	987	1073.64	1078		1.08778	1.0922
p53 (Phospho-Ser378)	590	641.7	579		1.08763	0.981356
4E-BP1 (Ab-36)	330	358.8	370		1.08727	1.12121
Rho/Rac guanine nucleotide exchange factor 2 (Phospho-Ser885)	546	593.4	644		1.08681	1.17949
P70S6K (Phospho-Thr229)	376	408.48	471		1.08638	1.25266
Androgen Receptor (Phospho-Ser650)	267	289.8	342		1.08539	1.2809
S6 Ribosomal Protein (Ab-235)	393	426.42	489		1.08504	1.24427
CASP9 (Phospho-Thr125)	257	278.76	302		1.08467	1.1751
STAT5A (Phospho-Ser780)	611	662.4	577		1.08412	0.944354
TLK1 (Ab-764)	2025	2194.2	2133		1.08356	1.05333
Estrogen Receptor-alpha (Ab-118)	344	372.6	359		1.08314	1.0436
ACC1 (Ab-79)	357	386.4	593		1.08235	1.66106
AKT1S1 (Phospho-Thr246)	901	974.28	902		1.08133	1.00111
IRS-1 (Ab-636)	328	354.66	436		1.08128	1.32927
Keratin 18 (Ab-33)	286	309.12	323		1.08084	1.12937
GAB1 (Phospho-Tyr659)	369	398.82	526		1.08081	1.42547
STAT5B (Ab-731)	369	398.82	424		1.08081	1.14905
FOXO1/3/4-PAN (Phospho-Thr24/32)	304	328.44	331		1.08039	1.08882
MITF (Ab-73)	336	362.94	372		1.08018	1.10714
Rb (Ab-780)	773	834.9	1979		1.08008	2.56016
JunB (Phospho-Ser79)	506	546.48	586		1.08	1.1581
Stathmin 1(Phospho-Ser15)	400	431.94	544		1.07985	1.36
ATPase (Ab-16)	418	451.26	586		1.07957	1.40191
SAPK/JNK (Ab-185)	321	346.38	404		1.07907	1.25857
GRK1 (Phospho-Ser21)	298	321.54	353		1.07899	1.18456
AKT1 (Ab-474)	329	354.66	400		1.07799	1.21581
AURORA KINASE (Phospho-Thr288)	475	511.98	615		1.07785	1.29474
GSK3 beta (Ab-9)	292	314.64	294		1.07753	1.00685
RelB (Phospho-Ser552)	730	786.6	720		1.07753	0.986301
EGFR (Ab-1092)	574	618.24	1405		1.07707	2.44774
Cyclin E1 (Phospho-Thr77)	938	1010.16	1070		1.07693	1.14072
SYK (Ab-525)	5622	6052.68	3770		1.07661	0.67058
PKC delta (Phospho-Thr505)	445	478.86	497		1.07609	1.11685
NFkB-p100 (Phospho-Ser872)	790	850.08	1033		1.07605	1.30759
Integrin beta-3 (Phospho-Tyr785)	639	687.24	956		1.07549	1.49609
TOP2A/DNA topoisomerase II (Phospho-Ser1106)	249	267.72	264		1.07518	1.06024
GRB2 (Ab-159)	297	318.78	386		1.07333	1.29966
Pyk2 (Ab-402)	351	376.74	426		1.07333	1.21368
SP1 (Ab-739)	332	356.04	352		1.07241	1.06024
Tau (Phospho-Ser356)	260	278.76	260		1.07215	1
IKK-a/b (Phospho-Ser180/181)	537	575.46	357		1.07162	0.664804
Lck (Phospho-Tyr393)	635	680.34	525		1.0714	0.826772
Stathmin 1(Ab-37)	308	329.82	354		1.07084	1.14935
PKR (Ab-446)	299	320.16	336		1.07077	1.12375
PPAR-r (Phospho-Ser112)	232	248.4	246		1.07069	1.06034
P70S6K (Ab-424)	437	467.82	557		1.07053	1.2746
Progesterone Receptor (Phospho-Ser190)	810	866.64	840		1.06993	1.03704
Smad2 (Ab-467)	427	456.78	583		1.06974	1.36534
mTOR (Ab-2448)	320	342.24	367		1.0695	1.14688
IKK gamma (Phospho-Ser85)	555	593.4	623		1.06919	1.12252
NFkB-p65 (Phospho-Ser529)	584	623.76	620		1.06808	1.06164
MSK1 (Ab-360)	4244	4530.54	5432		1.06752	1.27992
KSR (Ab-392)	552	589.26	622		1.0675	1.12681
BAD (Ab-112)	569	607.2	708		1.06714	1.24429
HSF1 (Ab-303)	657	701.04	671		1.06703	1.02131
MKK3 (Phospho-Ser189	282	300.84	322		1.06681	1.14184
eNOS (Phospho-Ser615)	845	901.14	929		1.06644	1.09941
WAVE1 (Ab-125)	378	402.96	403		1.06603	1.06614
CDC25A (Phospho-Ser124)	391	416.76	423		1.06588	1.08184
MEF2A (Ab-319)	360	383.64	519		1.06567	1.44167
PDK1 (Phospho-Ser241)	1334	1421.4	1154		1.06552	0.865067
EGFR (Phospho-Tyr1016)	702	747.96	1007		1.06547	1.43447
B-RAF (Ab-446)	320	340.86	417		1.06519	1.30313
MEK1 (Phospho-Ser298)	263	280.14	318		1.06517	1.20913
HER2 (Phospho-Tyr1221/Tyr1222)	561	597.54	589		1.06513	1.04991
cyclin C (Phospho-Ser275)	455	484.38	525		1.06457	1.15385
PLD1 (Phospho-Ser561)	1041	1108.14	1064		1.0645	1.02209
STAT3 (Phospho-Ser727)	328	349.14	378		1.06445	1.15244
Smad1 (Phospho-Ser465)	258	274.62	276		1.06442	1.06977
MARCKS (Ab-163)	306	325.68	343		1.06431	1.12092
CDC25B (Ab-323)	410	436.08	523		1.06361	1.27561
JAK1 (Phospho-Tyr1022)	352	373.98	373		1.06244	1.05966
P38MAPK (Ab-180)	330	350.52	354		1.06218	1.07273
MAPKAPK2 (Phospho-Ser272)	373	396.06	670		1.06182	1.79625
Rel (Ab-503)	507	538.2	558		1.06154	1.10059
FAK (Phospho-Tyr407)	528	560.28	651		1.06114	1.23295
Trk A (Phospho-Tyr680/681)	264	280.14	291		1.06114	1.10227
Tuberin/TSC2 (Phospho-Ser939)	450	477.48	449		1.06107	0.997778
ATF2 (Phospho-Thr69/51)	437	463.68	428		1.06105	0.979405
GABA-RB (Phospho-Ser434)	657	696.9	617		1.06073	0.939117
Catenin beta (Phospho-Ser37)	700	742.44	736		1.06063	1.05143
ATF2 (Ab-71/53)	393	416.76	479		1.06046	1.21883
PP2A-a (Ab-307)	2293	2431.56	9451		1.06043	4.12167
Tau (Ab-212)	1410	1494.54	6743		1.05996	4.78227
Elk1 (Ab-389)	319	338.1	391		1.05987	1.22571
Elk1 (Ab-417)	349	369.84	454		1.05971	1.30086
Chk2 (Phospho-Thr68)	607	643.08	603		1.05944	0.99341
c-Jun (Ab-243)	1217	1288.92	1555		1.0591	1.27773
NFkB-p65 (Ab-468)	374	396.06	483		1.05898	1.29144
p130Cas (Ab-165)	365	386.4	424		1.05863	1.16164
PP2A-a (Phospho-Tyr307)	596	630.66	641		1.05815	1.0755
Catenin beta (Ab-654)	441	466.44	608		1.05769	1.37868
IkB-alpha (Phospho-Ser32/36)	291	307.74	331		1.05753	1.13746
PKC epsilon (Ab-729)	418	441.6	655		1.05646	1.56699
PEA-15 (Phospho-Ser104)	810	855.6	752		1.0563	0.928395
PDGF R beta (Ab-751)	459	484.38	707		1.05529	1.54031
ATF2 (Phospho-Thr73/55)	510	538.2	716		1.05529	1.40392
Paxillin (Phospho-Tyr118)	467	492.66	455		1.05495	0.974304
B-RAF (Ab-601)	399	420.9	502		1.05489	1.25815
VEGFR2 (Ab-1214)	4317	4552.62	9882		1.05458	2.28909
Smad2 (ab-245)	309	325.68	361		1.05398	1.16828
STAT3 (Ab-727)	347	365.7	410		1.05389	1.18156
HSP27 (Phospho-Ser78)	630	663.78	783		1.05362	1.24286
ERK8 (Phospho-Thr175/Tyr177)	287	302.22	336		1.05303	1.17073
IRS-1 (Phospho-Ser794)	918	966	746		1.05229	0.812636
PKD1/PKC mu (Ab-463)	320	336.72	346		1.05225	1.08125
ALK (Phospho-Tyr1507)	1760	1851.96	1897		1.05225	1.07784
CaMKII (Ab-286)	1466	1541.46	1090		1.05147	0.74352
SHP-2 (Phospho-Tyr580)	378	397.44	405		1.05143	1.07143
IL-13R/CD213a1 (Phospho-Tyr405)	3260	3423.78	2941		1.05024	0.902147
Smad3 (Phospho-Ser213)	640	672.06	670		1.05009	1.04688
BAD (Phospho-Ser112)	535	561.66	597		1.04983	1.11589
SAPK/JNK (Phospho-Tyr185)	879	921.84	951		1.04874	1.08191
PKC pan activation site (Phospho)	379	397.44	391		1.04865	1.03166
Chk1 (Ab-280)	283	296.7	289		1.04841	1.0212
p300 (Ab-89)	316	331.2	368		1.0481	1.16456
c-Jun (Phospho-Thr91)	390	408.48	447		1.04738	1.14615
c-Jun (Phospho-Ser63)	531	556.14	660		1.04734	1.24294
Paxillin (Ab-118)	298	311.88	310		1.04658	1.04027
Rb (Phospho-Ser608)	1187	1242	1188		1.04634	1.00084
FADD (Phospho-Ser194)	496	518.88	1590		1.04613	3.20565
HER2 (Ab-1221/1222)	413	431.94	499		1.04586	1.20823
STAT2 (Ab-690)	400	418.14	439		1.04535	1.0975
c-Kit (Ab-721)	915	956.34	781		1.04518	0.853552
Paxillin (Phospho-Tyr31)	408	426.42	454		1.04515	1.11275
CBL (Phospho-Tyr774)	778	812.82	675		1.04476	0.867609
A-RAF (Ab-301/302)	398	415.38	397		1.04367	0.997487
Stathmin 1(Ab-24)	356	371.22	405		1.04275	1.13764
Tyrosine Hydroxylase(TH) (Phospho-Ser8)	360	375.36	411		1.04267	1.14167
Ezrin (Phospho-Thr566)	690	718.98	634		1.042	0.918841
Ephrin B (Ab-330)	522	543.72	618		1.04161	1.18391
MEF2A (Phospho-Thr319)	497	517.5	503		1.04125	1.01207
Tau (Phospho-Ser262)	276	287.04	309		1.04	1.11957
VAV2 (Phospho-Tyr142)	487	506.46	870		1.03996	1.78645
p53 (Phospho-Thr18)	426	442.98	420		1.03986	0.985915
SP1 (Phospho-Thr739)	539	560.28	605		1.03948	1.12245
GAB1 (Ab-659)	575	597.54	643		1.0392	1.11826
Tau (Phospho-Thr181)	364	378.12	345		1.03879	0.947802
CDC25C (Phospho-Thr48)	578	600.3	650		1.03858	1.12457
NFkB-p100/p52 (Phospho-Ser869)	650	674.82	590		1.03818	0.907692
Ras-GRF1 (Ab-916)	737	764.52	788		1.03734	1.0692
mTOR (Phospho-Ser2448)	616	638.94	661		1.03724	1.07305
VAV1 (Ab-160)	483	500.94	715		1.03714	1.48033
IRS-1 (Phospho-Ser307)	539	558.9	549		1.03692	1.01855
GAP43 (Phospho-Ser41)	450	466.44	411		1.03653	0.913333
IR (Ab-1361)	317	328.44	756		1.03609	2.38486
CDK7 (Ab-170)	393	407.1	473		1.03588	1.20356
Smad2 (Phospho-Ser250)	405	419.52	446		1.03585	1.10123
CD3Z (Phospho-Tyr142)	1116	1155.06	1036		1.035	0.928315
Smad2/3 (Phospho-Thr8)	974	1007.4	1155		1.03429	1.18583
GSK3a-b (Ab-216/279)	347	358.8	390		1.03401	1.12392
P70S6K (Phospho-Ser424)	646	667.92	624		1.03393	0.965944
BAD (Phospho-Ser91/128)	303	313.26	385		1.03386	1.27063
4E-BP1 (Phospho-Ser65)	267	276	296		1.03371	1.10861
NFkB-p105/p50 (Ab-893)	549	567.18	598		1.03311	1.08925
c-Raf (Ab-296)	1210	1248.9	1261		1.03215	1.04215
GAPDH	654	674.82	683		1.03183	1.04434
Calsenilin/KCNIP3 (Phospho-Ser63)	2148	2216.28	4844		1.03179	2.25512
FKHR (Phospho-Ser319)	301	310.5	336		1.03156	1.11628
4E-BP1 (Ab-45)	474	488.52	632		1.03063	1.33333
Amyloid beta A4 (Phospho-Thr743/668)	402	414	367		1.02985	0.912935
PDGF R beta (Ab-1021)	311	320.16	401		1.02945	1.28939
p44/42 MAP Kinase (Phospho-Thr202)	1220	1255.8	1278		1.02934	1.04754
BCR (Ab-177)	358	368.46	423		1.02922	1.18156
FAK (Phospho-Tyr925)	452	465.06	457		1.02889	1.01106
p53 (Phospho-Ser392)	644	662.4	807		1.02857	1.25311
MSK1 (Ab-376)	471	484.38	566		1.02841	1.2017
ATF2 (Ab-69/ 51)	463	476.1	536		1.02829	1.15767
Rb (Phospho-Ser795)	490	503.7	498		1.02796	1.01633
NFkB-p105 (Phospho-Ser927)	286	293.94	353		1.02776	1.23427
Cortactin (Ab-466)	605	621	1309		1.02645	2.16364
ACC1 (Phospho-Ser79)	296	303.6	340		1.02568	1.14865
RelB (Ab-552)	393	402.96	590		1.02534	1.50127
JunB (Ab-259)	548	561.66	612		1.02493	1.11679
RGS16 (Phospho-Tyr168)	703	720.36	871		1.02469	1.23898
AKT1 (Phospho-Thr450)	334	342.24	357		1.02467	1.06886
p53 (Phospho-Ser9)	368	376.74	408		1.02375	1.1087
MAP3K1/MEKK1 (Phospho-Thr1381)	488	499.56	673		1.02369	1.3791
MEF2A (Phospho-Thr312)	457	467.82	471		1.02368	1.03063
Gab2 (Ab-623)	436	445.74	720		1.02234	1.65138
P95/NBS1 (Phospho-Ser343)	351	358.8	418		1.02222	1.19088
Smad2 (Ab-250)	347	354.66	363		1.02207	1.04611
IKK-beta (Phospho-Tyr188)	420	429.18	787		1.02186	1.87381
ALK (Ab-1604)	277	282.9	333		1.0213	1.20217
Dok-1 (Ab-398)	422	430.56	506		1.02028	1.19905
p53 (Ab-37)	675	688.62	758		1.02018	1.12296
FAK (Ab-576)	487	496.8	535		1.02012	1.09856
p44/42 MAP Kinase (Ab-202)	360	367.08	440		1.01967	1.22222
FAK (Ab-910)	2757	2811.06	5588		1.01961	2.02684
Kv1.3/KCNA3 (Ab-135)	425	433.32	576		1.01958	1.35529
MAP3K7/TAK1 (Ab-187)	329	335.34	385		1.01927	1.17021
PLC-beta (Ab-1105)	554	564.42	635		1.01881	1.14621
RhoA (Ab-188)	712	724.5	1746		1.01756	2.45225
HER2 (Ab-1248)	605	615.48	717		1.01732	1.18512
eNOS (Ab-615)	312	317.4	373		1.01731	1.19551
CDC25C (Phospho-Ser216)	832	845.94	744		1.01675	0.894231
P70S6K (Ab-427)	300	304.98	313		1.0166	1.04333
c-met (Phospho-Tyr1003)	375	380.88	304		1.01568	0.810667
ATF2 (Phospho-Ser62/ 44)	499	506.46	598		1.01495	1.1984
CD19 (Phpspho-Tyr531)	461	467.82	493		1.01479	1.06941
HDAC3 (Phospho-Ser424)	438	444.36	564		1.01452	1.28767
FAK (Phospho-Tyr576)	668	677.58	710		1.01434	1.06287
GluR1 (Ab-863)	542	549.24	538		1.01336	0.99262
Tau (Phospho-Ser422)	571	578.22	632		1.01264	1.10683
NFkB-p105/p50 (Ab-932)	323	327.06	386		1.01257	1.19505
BCR (Ab-360)	330	333.96	382		1.012	1.15758
Keratin 18 (Phospho-Ser33)	517	523.02	539		1.01164	1.04255
MEK1 (Phospho-Ser221)	854	863.88	989		1.01157	1.15808
NMDAR1 (Phospho-Ser897)	322	325.68	308		1.01143	0.956522
Abl1 (Phospho-Tyr412)	333	336.72	373		1.01117	1.12012
IL-4R/CD124 (Ab-497)	370	373.98	456		1.01076	1.23243
JunD (Ab-255)	407	411.24	468		1.01042	1.14988
BTK (Ab-223)	474	478.86	514		1.01025	1.08439
Amyloid beta A4 (Ab-743/668)	511	516.12	799		1.01002	1.5636
Synapsin (Ab-9)	480	484.38	753		1.00912	1.56875
Arrestin-1 (Phospho-Ser412)	647	652.74	670		1.00887	1.03555
MKK6 (Ab-207)	870	877.68	897		1.00883	1.03103
BCL-2 (Ab-70)	301	303.6	312		1.00864	1.03654
14-3-3 theta/tau (Ab-232)	327	329.82	397		1.00862	1.21407
CaMK2 (Phospho-Thr305)	286	288.42	388		1.00846	1.35664
CDC25C (Ab-216)	2790	2811.06	24308		1.00755	8.71254
IGF-1R (Ab-1165/1166)	326	328.44	352		1.00748	1.07975
SHP-1 (Phospho-Tyr536)	570	574.08	540		1.00716	0.947368
SAPK/JNK (Ab-183)	392	394.68	509		1.00684	1.29847
MER/SKY (Phospho-Tyr749/Tyr681)	351	353.28	506		1.0065	1.4416
BTK (Phospho-Tyr550)	306	307.74	301		1.00569	0.98366
VASP (Phospho-Ser238)	608	611.34	714		1.00549	1.17434
c-Jun (Phospho-Ser73)	630	633.42	638		1.00543	1.0127
HCK (Ab-410)	13462	13529.5	48164		1.00502	3.57777
p53 (Ab-33)	485	487.14	566		1.00441	1.16701
Cyclin D3 (Ab-283)	863	866.64	987		1.00422	1.14368
FOXO1A (Phospho-Ser329)	290	291.18	321		1.00407	1.1069
LAT (Ab-171)	814	816.96	1092		1.00364	1.34152
CREB (Phospho-Ser129)	824	826.62	736		1.00318	0.893204
EPHA2/3/4 (Ab-588/596)	604	605.82	781		1.00301	1.29305
IRS-1 (Phospho-Ser639)	776	778.32	891		1.00299	1.1482
PKC delta (Ab-645)	750	752.1	834		1.0028	1.112
AurB (Ab-12)	289	289.8	295		1.00277	1.02076
CD5 (Phospho-Tyr453)	373	373.98	658		1.00263	1.76408
Smad1 (Ab-465)	423	423.66	371		1.00156	0.877069
ATF2 (Phospho-Thr71/53)	1050	1051.56	1100		1.00149	1.04762
LCK (Phospho-Ser59)	532	532.68	606		1.00128	1.1391
STAT5A (Phospho-Ser725)	459	459.54	603		1.00118	1.31373
c-Jun (Ab-170)	670	670.68	666		1.00101	0.99403
Stathmin 1(Ab-15)	742	742.44	1016		1.00059	1.36927
Caveolin-1 (Phospho-Tyr14)	349	349.14	348		1.0004	0.997135
FLT3 (Ab-599)	345	345	594		1	1.72174
ACC1 (Phospho-Ser80)	359	358.8	340		0.999443	0.947075
Rac1/cdc42 (Phospho-Ser71)	406	405.72	466		0.99931	1.14778
Raf1(Phospho-Ser621)	585	583.74	726		0.997846	1.24103
IL-13R/CD213a1 (Ab-405)	390	389.16	462		0.997846	1.18462
Catenin delta-1 (Phospho-Tyr228)	433	431.94	636		0.997552	1.46882
Myc (Ab-373)	483	481.62	604		0.997143	1.25052
p38 MAPK (Phospho-Tyr322)	382	380.88	490		0.997068	1.28272
Pyk2 (Phospho-Tyr402)	587	585.12	736		0.996797	1.25383
HER4/ErbB4 (Ab-1284)	511	509.22	1459		0.996517	2.85519
WASP (Phospho-Tyr290)	464	462.3	663		0.996336	1.42888
c-Raf (Ab-43)	942	938.4	1266		0.996178	1.34395
claudin 7 (Ab-210)	370	368.46	409		0.995838	1.10541
Dok-1 (Ab-362)	546	543.72	702		0.995824	1.28571
NFkB-p105/p50 (Ab-907)	668	665.16	815		0.995749	1.22006
Synaptotagmin (Ab-202)	383	380.88	379		0.994465	0.989556
BRCA1 (Phospho-Ser1457)	508	505.08	486		0.994252	0.956693
MAPKAPK2 (Ab-272)	856	850.08	1036		0.993084	1.21028
GATA1 (Phospho-Ser310)	310	307.74	323		0.99271	1.04194
PLCG1 (Phospho-Tyr1253)	342	339.48	411		0.992632	1.20175
MEK-2 (Phospho-Thr394)	805	799.02	733		0.992571	0.910559
PKC delta (Phospho-Ser645)	502	498.18	483		0.99239	0.962151
PLCG2 (Ab-1217)	597	592.02	709		0.991658	1.1876
Catenin beta (CTNNB) (Ab-489)	302	299.46	319		0.991589	1.05629
Smad1 (Ab-187)	362	358.8	384		0.99116	1.06077
IKK-alpha (Phospho-Thr23)	301	298.08	361		0.990299	1.19934
Fos (Ab-374)	978	967.38	1195		0.989141	1.22188
VEGFR2 (Phospho-Tyr1214)	346	342.24	350		0.989133	1.01156
ICK (Phospho-Tyr159)	529	523.02	628		0.988696	1.18715
cofilin (Ab-3)	877	866.64	1205		0.988187	1.374
HSP27 (Ab-78)	331	327.06	355		0.988097	1.07251
mTOR (Phospho-Ser2481)	531	524.4	620		0.987571	1.16761
Smad2 (Ab-220)	935	923.22	1483		0.987401	1.5861
AurB (Phospho-Tyr12)	351	346.38	408		0.986838	1.16239
GATA1 (Ab-142)	458	451.26	488		0.985284	1.0655
P70S6k (Ab-421)	478	470.58	448		0.984477	0.937238
BIM (Phospho-Ser69/65)	422	415.38	464		0.984313	1.09953
DARPP-32 (Phospho-Thr34)	435	427.8	464		0.983448	1.06667
Connexin 43 (Ab-367)	396	389.16	565		0.982727	1.42677
Tyrosine Hydroxylase (Ab-31)	482	473.34	477		0.982033	0.989627
p27Kip1 (Phospho-Thr187)	796	781.08	621		0.981256	0.780151
NFkB-p105 (Ab-927)	4951	4857.6	5728		0.981135	1.15694
Cortactin (Phospho-Tyr421)	1355	1328.94	1206		0.980768	0.890037
eIF4B (Phospho-Ser422)	362	354.66	344		0.979724	0.950276
SLP-76 (Phospho-Tyr128)	782	765.9	728		0.979412	0.930946
SEK1/MKK4/JNKK1 (Ab-257)	340	332.58	368		0.978176	1.08235
Met (Ab-1349)	690	674.82	746		0.978	1.08116
ACC1 (Ab-80)	2421	2366.7	2608		0.977571	1.07724
CASP8 (Ab-347)	504	492.66	638		0.9775	1.26587
Lamin A (Ab-22)	322	314.64	361		0.977143	1.12112
Tyrosine Hydroxylase (Phospho-Ser19)	301	293.94	332		0.976545	1.10299
RyR2 (Ab-2808)	321	313.26	341		0.975888	1.06231
Mnk1 (Phospho-Thr385)	1062	1036.38	1398		0.975876	1.31638
p53 (Ab-9)	519	506.46	613		0.975838	1.18112
EGFR (Phospho-Thr678)	658	641.7	572		0.975228	0.869301
HER2 (Phospho-Tyr877)	511	498.18	485		0.974912	0.949119
PDK1 (Ab-241)	3619	3525.9	8184		0.974275	2.2614
Tau (Ab-404)	843	821.1	877		0.974021	1.04033
Elk1 (Phospho-Ser389)	349	339.48	380		0.972722	1.08883
AKT (Ab-473)	647	629.28	753		0.972612	1.16383
BAD (Ab-134)	511	496.8	504		0.972211	0.986301
EGFR (Ab-1172)	831	807.3	889		0.97148	1.0698
IKK-a/b (Ab-176/177)	1596	1549.74	5226		0.971015	3.27444
EPB41 (Phospho-Tyr418/660)	499	484.38	738		0.970701	1.47896
Rho/Rac guanine nucleotide exchange factor 2 (Ab-885)	310	300.84	483		0.970452	1.55806
BCR (Phospho-Tyr360)	1550	1504.2	1550		0.970452	1
CXCR4 (Phospho-Ser339)	320	310.5	286		0.970313	0.89375
PKD1/PKC mu (Ab-205)	421	408.48	440		0.970261	1.04513
IR (Phospho-Tyr1355)	434	420.9	455		0.969816	1.04839
AFX/FOXO4 (Ab-197)	1032	1000.5	952		0.969477	0.922481
LAT (Ab-161)	336	325.68	345		0.969286	1.02679
Myc (Ab-58)	692	670.68	859		0.969191	1.24133
p53 (Phospho-Ser6)	675	654.12	817		0.969067	1.21037
FAK (Ab-407)	322	311.88	377		0.968571	1.17081
P90RSK (Ab-359/363)	4114	3984.06	19259		0.968415	4.68133
HDAC8 (Ab-39)	419	405.72	531		0.968305	1.2673
CDK2 (Phospho-Thr160)	563	545.1	597		0.968206	1.06039
AurB (Ab-232)	298	288.42	291		0.967852	0.97651
PKC delta (Phospho-Tyr52)	452	437.46	465		0.967832	1.02876
Survivin (Ab-117)	318	307.74	377		0.967736	1.18553
P70S6K (Ab-418)	311	300.84	361		0.967331	1.16077
Abl1 (Phospho-Thr754/735)	504	487.14	641		0.966548	1.27183
Integrin beta-3 (Phospho-Tyr773)	884	854.22	825		0.966312	0.933258
PKA CAT (Phospho-Thr197)	386	372.6	418		0.965285	1.0829
HDAC5 (Phospho-Ser498)	718	692.76	904		0.964847	1.25905
Synuclein alpha (Ab-133)	452	436.08	464		0.964779	1.02655
Chk1 (Phospho-Ser345)	495	477.48	497		0.964606	1.00404
PAK1/2/3 (Phospho-Thr423/402/421)	581	560.28	594		0.964337	1.02238
CD45 (Phospho-Ser1007)	448	431.94	529		0.964152	1.1808
M-CSF Receptor (Ab-809)	451	434.7	448		0.963858	0.993348
Ezrin (Phospho-Tyr353)	636	612.72	567		0.963396	0.891509
PEA-15 (Ab-116)	397	382.26	527		0.962872	1.32746
p53 (Phospho-Thr81)	1561	1502.82	1770		0.962729	1.13389
p63(Phospho-Ser455)	515	495.42	491		0.961981	0.953398
SYN1-Synapsin1 (Ab-62)	363	349.14	405		0.961818	1.1157
IkB-beta (Ab-19)	353	339.48	391		0.9617	1.10765
Catenin delta-1 (Ab-228)	540	518.88	621		0.960889	1.15
JunD (Phospho-Ser255)	532	510.6	658		0.959774	1.23684
PI3-kinase p85-alpha (Phospho-Tyr607)	604	579.6	581		0.959603	0.961921
IkB-alpha (Phospho-Tyr42)	315	302.22	323		0.959429	1.0254
PKR (Phospho-Thr451)	597	572.7	710		0.959296	1.18928
Merlin (Phospho-Ser518)	587	563.04	619		0.959182	1.05451
BCL-2 (Ab-56)	393	376.74	549		0.958626	1.39695
MARCKS (Ab-158)	409	391.92	409		0.95824	1
claudin 6 (Phospho-Tyr219)	1449	1388.28	1505		0.958095	1.03865
Androgen Receptor (Ab-213)	471	451.26	442		0.958089	0.938429
Catenin beta (Phospho-Thr41/Ser45)	368	351.9	382		0.95625	1.03804
Zap-70 (Phospho-Tyr493)	560	535.44	523		0.956143	0.933929
HSP27 (Phospho-Ser15)	940	898.38	750		0.955723	0.797872
HNF4 alpha (Phospho-Ser313)	367	350.52	297		0.955095	0.809264
p21Cip1 (Ab-145)	315	300.84	335		0.955048	1.06349
FKHRL1/FOXO3A (Phospho-Ser253)	461	440.22	482		0.954924	1.04555
FAK (Ab-397)	509	485.76	609		0.954342	1.19646
PDGF R beta (Phospho-Tyr1021)	783	746.58	658		0.953487	0.840358
p53 (Ab-378)	306	291.18	325		0.951569	1.06209
NFkB-p65 (Ab-529)	556	528.54	660		0.950612	1.18705
FADD (Ab-194)	8043	7639.68	22078		0.949855	2.745
TAK1 (Phospho-Thr184)	452	429.18	453		0.949513	1.00221
Trk B (Ab-515)	772	732.78	1601		0.949197	2.07383
BLNK (Ab-96)	531	503.7	944		0.948588	1.77778
PKC delta/PKCD (Phospho-Tyr64)	531	503.7	664		0.948588	1.25047
Chk2 (Ab-68)	1994	1890.6	2761		0.948144	1.38465
ALK (Ab-1507)	377	357.42	411		0.948064	1.09019
BCL-2 (Phospho-Ser70)	642	608.58	699		0.947944	1.08879
14-3-3 zeta (Phospho-Ser58)	747	707.94	665		0.947711	0.890228
PKC delta (Phospho-Tyr313)	622	589.26	653		0.947363	1.04984
NFkB-p105/p50 (Ab-337)	475	449.88	904		0.947116	1.90316
Rel (Phospho-Ser503)	510	483	599		0.947059	1.17451
CK2-b (Ab-209)	414	391.92	500		0.946667	1.20773
EGFR (Ab-1197)	407	385.02	514		0.945995	1.2629
Myc (Phospho-Thr358)	775	732.78	655		0.945523	0.845161
Histone H2A.X (Phospho-Ser139)	1054	996.36	1099		0.945313	1.04269
TYK2 (Ab-1054)	457	431.94	434		0.945164	0.949672
claudin 7 (Phospho-Tyr210)	2969	2805.54	2748		0.944944	0.925564
Filamin A (Phospho-Ser2152)	406	383.64	511		0.944926	1.25862
BCL-XL (Phospho-Thr47)	282	266.34	287		0.944468	1.01773
IL3R (Phospho-Tyr593)	434	409.86	398		0.944378	0.917051
BAD (Phospho-Ser136)	750	707.94	718		0.94392	0.957333
4E-BP1 (Phospho-Thr70)	332	313.26	368		0.943554	1.10843
Fos (Ab-232)	788	742.44	895		0.942183	1.13579
Shc (Ab-427)	897	844.56	1320		0.941538	1.47157
AKT1 (Ab-450)	695	654.12	815		0.94118	1.17266
HER2 (Ab-877)	415	390.54	488		0.94106	1.1759
P70S6K (Phospho-Ser371)	682	641.7	817		0.940909	1.19795
HDAC4 (Ab-632)	336	316.02	427		0.940536	1.27083
eIF2A (Phospho-Ser51)	643	604.44	640		0.940031	0.995334
VEGFR2 (Ab-951)	6600	6203.1	10450		0.939864	1.58333
Catenin beta (CTNNB) (Ab-33)	464	436.08	593		0.939828	1.27802
CaMK4 (Phospho-Thr196/200)	448	420.9	538		0.939509	1.20089
MDM4 (Phospho-Ser367)	385	361.56	592		0.939117	1.53766
TGFBR2 (Ab-250)	610	572.7	928		0.938852	1.52131
p130Cas (Phospho-Tyr165)	394	369.84	475		0.93868	1.20558
AMPK1/AMPK2 (Phospho-Ser485/491)	447	419.52	526		0.938523	1.17673
SAPK/JNK (Phospho-Thr183)	728	683.1	777		0.938324	1.06731
HSP27 (Ab-15)	359	336.72	429		0.937939	1.19499
DYN1 (Phospho-Ser774)	902	845.94	783		0.937849	0.868071
P95/NBS1 (Ab-343)	543	509.22	513		0.93779	0.944751
BRCA1 (Ab-1457)	770	721.74	716		0.937325	0.92987
Zap-70 (Ab-493)	324	303.6	338		0.937037	1.04321
Pyk2 (Phospho-Tyr579)	495	463.68	550		0.936727	1.11111
PDGF R alpha (Phospho-Tyr849)	529	495.42	593		0.936522	1.12098
Trk A (Phospho-Tyr791)	280	262.2	372		0.936429	1.32857
VEGFR2 (Ab-1059)	373	349.14	446		0.936032	1.19571
NFkB-p65 (Ab-311)	317	296.7	339		0.935962	1.0694
Cytokeratin 18 (Phospho-Ser52)	644	601.68	962		0.934286	1.49379
VAV1 (Ab-174)	458	427.8	524		0.934061	1.1441
AMPK1 (Ab-174)	476	444.36	760		0.933529	1.59664
CaMKII (Phospho-Thr286)	995	928.74	1025		0.933407	1.03015
Dok-1 (Phospho-Tyr398)	989	921.84	1016		0.932093	1.0273
DAPP1 (Phospho-Tyr139)	735	684.48	828		0.931265	1.12653
EPB41 (Ab-418/660)	578	538.2	634		0.931142	1.09689
Tau (Ab-422)	667	621	755		0.931034	1.13193
Tau (Phospho-Ser396)	673	626.52	597		0.930936	0.887073
GAP43 (Ab-41)	439	408.48	597		0.930478	1.35991
ASK1 (Ab-966)	546	507.84	897		0.93011	1.64286
FGFR1 (Ab-154)	643	597.54	568		0.9293	0.883359
KIT (Phospho-Tyr703)	401	372.6	496		0.929177	1.23691
EGFR (Phospho-Ser1070)	401	372.6	452		0.929177	1.12718
Tau (Ab-231)	361	335.34	351		0.92892	0.972299
JunB (Phospho-Ser259)	465	431.94	547		0.928903	1.17634
VASP (Ab-238)	590	547.86	613		0.928576	1.03898
SREBP-1 (Phospho-Ser439)	327	303.6	340		0.92844	1.03976
BIM (Ab-69/65)	504	467.82	546		0.928214	1.08333
PI3-kinase p85-subunit alpha/gamma (Phospho-Tyr467/Tyr199)	507	470.58	513		0.928166	1.01183
Pyk2 (Ab-580)	910	844.56	2383		0.928088	2.61868
PKR (Ab-451)	406	376.74	525		0.927931	1.2931
AFX/FOXO4 (Phospho-Ser197)	509	471.96	551		0.92723	1.08251
CD28 (Phospho-Tyr218)	457	423.66	501		0.927046	1.09628
c-Jun (Ab-239)	417	386.4	468		0.926619	1.1223
PKR (Phospho-Thr446)	468	433.32	603		0.925897	1.28846
VAV1 (Phospho-Tyr174)	726	672.06	742		0.925702	1.02204
NFkB-p65 (Ab-276)	558	516.12	509		0.924946	0.912186
DARPP-32 (Ab-75)	650	600.3	638		0.923538	0.981538
Myc (Phospho-Ser373)	550	507.84	587		0.923345	1.06727
c-Jun (Ab-63)	417	385.02	462		0.923309	1.10791
P73 (Phospho-Tyr99)	559	516.12	613		0.923292	1.0966
Paxillin (Ab-31)	380	350.52	452		0.922421	1.18947
JAK2 (Ab-1007)	440	405.72	509		0.922091	1.15682
Rb (Phospho-Ser780)	340	313.26	396		0.921353	1.16471
Dok-2 (Phospho-Tyr299)	553	509.22	542		0.920832	0.980108
c-Abl (Phospho-Tyr245)	982	903.9	844		0.920468	0.85947
HDAC2 (Phospho-Ser394)	483	444.36	600		0.92	1.24224
Chk1 (Phospho-Ser296)	588	540.96	653		0.92	1.11054
FGFR1 (Phospho-Tyr154)	716	658.26	757		0.919358	1.05726
IkB-epsilon (Phospho-Ser22)	488	448.5	554		0.919057	1.13525
BAD (Ab-155)	383	351.9	422		0.918799	1.10183
MAPKAPK-2 (Phospho-Thr222)	311	285.66	428		0.918521	1.37621
Dok-2 (Ab-299)	991	909.42	972		0.917679	0.980827
PLCG1 (Ab-771)	791	725.88	834		0.917674	1.05436
STAT6 (Phospho-Thr645)	958	879.06	992		0.917599	1.03549
IGF2R (Ab-2409)	370	339.48	519		0.917514	1.4027
ATM (Ab-1981)	362	331.2	354		0.914917	0.977901
eIF4E (Phospho-Ser209)	752	687.24	813		0.913883	1.08112
AKT1/2/3 (Ab-315)	535	488.52	654		0.913121	1.22243
Merlin (Ab-518)	390	356.04	383		0.912923	0.982051
P70S6k (Ab-411)	381	347.76	392		0.912756	1.02887
PKC zeta (Phospho-Thr410)	425	387.78	356		0.912424	0.837647
EPHB1/2 (Phospho-Tyr594/604)	755	688.62	822		0.912079	1.08874
MARCKS (Phospho-Ser158)	377	343.62	346		0.911459	0.917772
Abl1 (Ab-204)	6810	6201.72	14102		0.910678	2.07078
BRCA1 (Phospho-Ser1524)	476	433.32	550		0.910336	1.15546
Synaptotagmin (Ab-309)	373	339.48	380		0.910134	1.01877
Stathmin 1(Phospho-Ser37)	469	426.42	546		0.909211	1.16418
CaMK2-beta/gamma/delta (Phospho-Thr287)	847	770.04	913		0.909138	1.07792
AurA (Ab-342)	375	340.86	442		0.90896	1.17867
MEF2C (Phospho-Ser396)	486	441.6	734		0.908642	1.51029
MSK1 (Phospho-Ser376)	843	765.9	698		0.908541	0.827995
AKT (Ab-308)	1157	1050.18	1682		0.907675	1.45376
Tau (Ab-181)	368	333.96	389		0.9075	1.05707
JunB (Ab-79)	622	564.42	617		0.907428	0.991961
Estrogen Receptor-alpha (Ab-167)	3066	2782.08	2621		0.907397	0.85486
JNK1/2/3 (Ab-183/185)	391	354.66	429		0.907059	1.09719
P70S6K (Phospho-Ser418)	376	340.86	433		0.906543	1.1516
Tuberin/TSC2 (Ab-939)	478	433.32	1475		0.906527	3.08577
WASP (Ab-290)	574	520.26	622		0.906376	1.08362
IKK-GAMMA (Ab-31)	3364	3047.04	8358		0.905779	2.48454
PAK2 (Ab-197)	416	376.74	492		0.905625	1.18269
EGFR (Ab-693)	912	825.24	1482		0.904868	1.625
MDM2 (Ab-166)	14783	13355.6	34351		0.903446	2.32368
Smad3 (Phospho-Ser425)	734	662.4	721		0.902452	0.982289
CrkL (Phospho-Tyr207)	419	378.12	517		0.902434	1.23389
NFAT3 (Ab-168/170)	832	750.72	849		0.902308	1.02043
GABA-RB (Ab-434)	372	335.34	356		0.901452	0.956989
GSK3a-b (Phospho-Tyr216/279)	840	756.24	797		0.900286	0.94881
Interferon-gamma receptor alpha chain precursor (Phospho-Tyr457)	578	520.26	758		0.900104	1.31142
c-Abl (Phospho-Tyr412)	652	586.5	629		0.89954	0.964724
Tau (Ab-262)	419	376.74	380		0.899141	0.906921
TYK2 (Phospho-Tyr1054)	347	311.88	335		0.89879	0.965418
GRB10/Growth factor receptor-bound protein 10 (Ab-67)	367	329.82	404		0.898692	1.10082
Cytokeratin 8 (Phospho-Ser431)	464	416.76	449		0.89819	0.967672
IKK-alpha (Ab-23)	567	509.22	645		0.898095	1.13757
PTPRA (Phospho-Tyr798)	595	534.06	769		0.89758	1.29244
Myc (Phospho-Thr58)	615	552	685		0.897561	1.11382
FosB (Ab-27)	346	310.5	390		0.897399	1.12717
STAT2 (Phospho-Tyr690)	780	699.66	654		0.897	0.838462
BRCA1 (Ab-1524)	454	407.1	570		0.896696	1.25551
PAK1 (Phospho-Ser204)	1239	1110.9	1456		0.89661	1.17514
eEF2K (Ab-366)	431	386.4	614		0.89652	1.42459
NFAT4 (Ab-165)	393	351.9	479		0.89542	1.21883
Gab2 (Phospho-Tyr643)	3105	2779.32	4036		0.895111	1.29984
HER2/ErbB2 (Ab-686)	338	302.22	373		0.894142	1.10355
PAK3 (Ab-154)	539	481.62	615		0.893544	1.141
Src (Phospho-Tyr216)	723	645.84	679		0.893278	0.939142
GSK3 alpha (Ab-21)	462	412.62	456		0.893117	0.987013
MKK3/MAP2K3 (Ab-222)	476	425.04	676		0.892941	1.42017
CREB (Ab-121)	340	303.6	378		0.892941	1.11176
EEF2 (Ab-56)	2186	1949.94	2240		0.892013	1.0247
4E-BP1 (Phospho-Thr36)	475	423.66	504		0.891916	1.06105
Interferon-gamma receptor alpha chain precursor (Ab-457)	325	289.8	388		0.891692	1.19385
BID (Phospho-Ser78)	438	390.54	489		0.891644	1.11644
p53 (Ab-46)	459	408.48	471		0.889935	1.02614
GTPase activating protein (Ab-387)	394	350.52	601		0.889645	1.52538
14-3-3 theta/tau (Phospho-Ser232)	2386	2122.44	1987		0.889539	0.832775
Ret (Ab-905)	444	394.68	506		0.888919	1.13964
Abl1 (Phospho-Tyr204)	368	327.06	350		0.88875	0.951087
Gab1 (Phospho-Tyr627)	528	469.2	524		0.888636	0.992424
Estrogen Receptor-alpha (Phospho-Ser167)	471	418.14	480		0.887771	1.01911
LKB1 (Phospho-Thr189)	883	783.84	909		0.887701	1.02945
Keratin 8 (Ab-73)	551	488.52	577		0.886606	1.04719
LAT (Ab-191)	458	405.72	597		0.885852	1.30349
ADD1 (Ab-726)	536	474.72	556		0.885672	1.03731
IL-2RA/CD25 (Ab-268)	328	289.8	324		0.883537	0.987805
Keratin 8 (Phospho-Ser73)	449	396.06	497		0.882094	1.1069
IKK-beta (Ab-199)	1537	1355.16	3819		0.881692	2.48471
PKC zeta (Ab-410)	639	563.04	656		0.881127	1.0266
P90RSK (Phospho-Thr573)	1001	881.82	1069		0.880939	1.06793
GluR2 (Ab-880)	5456	4802.4	10154		0.880205	1.86107
HER3/ErbB3 (Phospho-Tyr1222)	682	600.3	677		0.880205	0.992669
MSK2 (Phospho-Thr568)	1571	1382.76	1614		0.880178	1.02737
eEF2K (Phospho-Ser366)	629	553.38	677		0.879777	1.07631
SRF (Ab-99)	731	643.08	993		0.879726	1.35841
FAK (Ab-861)	695	611.34	801		0.879626	1.15252
Smad2 (Ab-255)	741	651.36	1306		0.879028	1.76248
c-Raf (Phospho-Ser43)	391	343.62	396		0.878824	1.01279
AKT (Phospho-Tyr326)	605	531.3	967		0.878182	1.59835
AKT2 (Phospho-Ser474)	660	579.6	649		0.878182	0.983333
Opioid Receptor (Ab-375)	560	491.28	528		0.877286	0.942857
Smad2/3 (Ab-8)	689	604.44	759		0.877271	1.1016
PAK2 (Phospho-Ser192)	779	683.1	808		0.876893	1.03723
Integrin beta-1 (Ab-789)	559	489.9	1257		0.876386	2.24866
Zap-70 (Phospho-Tyr319)	812	710.7	806		0.875246	0.992611
MKK7/MAP2K7 (Ab-271)	546	477.48	687		0.874505	1.25824
Smad3 (Ab-204)	521	455.4	506		0.874088	0.971209
FGFR1 (Phospho-Tyr766)	439	383.64	539		0.873895	1.22779
CDC25A (Ab-75)	597	521.64	669		0.873769	1.1206
BTK (Phospho-Tyr223)	576	502.32	601		0.872083	1.0434
AKT1 (Ab-129)	6543	5698.02	20855		0.870857	3.18738
LIMK1 (Phospho-Thr508)	561	488.52	542		0.870802	0.966132
PIP5K (Phospho-Ser307)	387	336.72	444		0.870078	1.14729
Chk1 (Ab-317)	506	440.22	1116		0.87	2.20553
IkB-alpha (Ab-32/36)	671	583.74	614		0.869955	0.915052
NFkB-p65 (Ab-536)	484	420.9	532		0.869628	1.09917
ATF2 (Phospho-Ser112/ 94)	528	458.16	667		0.867727	1.26326
PLCG1 (Ab-783)	730	633.42	983		0.867699	1.34658
MEF2A (Ab-408)	905	785.22	989		0.867646	1.09282
BCL-6 (Ab-333)	579	502.32	715		0.867565	1.23489
EGFR (Ab-1016)	441	382.26	503		0.866803	1.14059
IGF-1R (Phospho-Tyr1161)	578	500.94	618		0.866678	1.0692
PTEN (Ab-370)	1106	957.72	1496		0.865931	1.35262
PKC theta (Ab-676)	362	313.26	359		0.865359	0.991713
Shc (Phospho-Tyr427)	517	447.12	501		0.864836	0.969052
CK2-b (Phospho-Ser209)	428	369.84	562		0.864112	1.31308
CrkII (Phospho-Tyr221)	978	844.56	970		0.863558	0.99182
CASP1 (Ab-376)	374	322.92	412		0.863422	1.1016
MEK1 (Ab-291)	1520	1312.38	3371		0.863408	2.21776
p53 (Phospho-Ser33)	355	306.36	400		0.862986	1.12676
CDC25B (Phospho-Ser323)	427	368.46	536		0.862904	1.25527
SMC1 (Ab-957)	445	383.64	452		0.862112	1.01573
ICAM-1 (Ab-512)	413	356.04	403		0.862082	0.975787
XIAP (Ab-87)	847	730.02	1276		0.861889	1.50649
PDGF R beta (Ab-1009)	403	346.38	509		0.859504	1.26303
CREB (Ab-142)	638	547.86	607		0.858715	0.951411
IkB-alpha (Ab-42)	1122	963.24	1129		0.858503	1.00624
PTEN (Ab-380)	788	676.2	997		0.858122	1.26523
Filamin A (Ab-2152)	518	444.36	572		0.857838	1.10425
EEF2 (Phospho-Thr56)	703	603.06	659		0.857838	0.937411
JNK1/2/3 (Phospho-Thr183/Tyr185)	744	637.56	776		0.856935	1.04301
ATF2 (Ab-73/55)	538	460.92	593		0.856729	1.10223
HER3/ErbB3 (Ab-1222)	327	280.14	312		0.856697	0.954128
SYK (Phospho-Tyr525)	540	462.3	623		0.856111	1.1537
FOXO1A (Ab-329)	453	387.78	503		0.856026	1.11038
Tau (Ab-205)	1393	1192.32	2979		0.855937	2.13855
AKT2 (Ab-474)	484	414	643		0.855372	1.32851
CD5 (Ab-453)	778	665.16	2098		0.854961	2.69666
Elk-1 (Ab-383)	495	422.28	515		0.853091	1.0404
SHP-2 (Phospho-Tyr542)	905	771.42	836		0.852398	0.923757
KIT (Phospho-Tyr936)	600	510.6	572		0.851	0.953333
WEE1 (Ab-53)	571	485.76	760		0.850718	1.331
NFkB-p65 (Ab-505)	543	460.92	841		0.84884	1.5488
Chk2 (Phospho-Thr383)	500	423.66	570		0.84732	1.14
PAK1/2/3 (Ab-141)	455	385.02	578		0.846198	1.27033
Smad3 (Ab-213)	345	291.18	326		0.844	0.944928
ATRIP (Phospho-Ser68/72)	584	492.66	652		0.843596	1.11644
BCL-XL (Ab-62)	21052	17753.7	29223		0.843326	1.38813
MEF2C (Ab-396)	694	585.12	746		0.843112	1.07493
Integrin beta-1 (Ab-788)	542	456.78	653		0.842768	1.2048
14-3-3 zeta/delta (Phospho-Thr232)	603	507.84	713		0.842189	1.18242
MEK1 (Phospho-Thr291)	1308	1101.24	1278		0.841927	0.977064
Src (Ab-529)	922	775.56	1195		0.841171	1.2961
GSK3 beta (Phospho-Ser9)	489	411.24	475		0.840982	0.97137
AKT1 (Ab-124)	727	611.34	1012		0.840908	1.39202
p27Kip1 (Ab-187)	471	396.06	573		0.840892	1.21656
Chk2 (Phospho-Thr387)	493	414	485		0.839757	0.983773
CDC2 (Ab-15)	570	477.48	679		0.837684	1.19123
6-phosphofructo-2-kinase/fructose-2,6-biphosphatase 2 (PFKFB2) (Phospho-Ser483)	356	298.08	377		0.837303	1.05899
DAXX (Ab-668)	20616	17201.7	40857		0.834386	1.98181
HSP27 (Ab-82)	1087	906.66	1184		0.834094	1.08924
Histone H3.1 (Ab-10)	463	385.02	447		0.831577	0.965443
GRK1 (Ab-21)	405	336.72	431		0.831407	1.0642
NFkB-p100/p52 (Ab-869)	568	471.96	604		0.830915	1.06338
Chk1 (Phospho-Ser280)	525	436.08	547		0.830629	1.0419
Calsenilin/KCNIP3 (Ab-63)	597	495.42	913		0.829849	1.52931
SRF (Phospho-Ser99)	411	340.86	415		0.829343	1.00973
Cyclin B1 (phospho-Ser147)	1048	868.02	983		0.828263	0.937977
COT (Phospho-Thr290)	450	372.6	543		0.828	1.20667
SEK1/MKK4/JNKK1 (Phospho-Ser257)	425	351.9	441		0.828	1.03765
HSP 90-beta (Ab-226)	666	550.62	829		0.826757	1.24474
Trk B (Phospho-Tyr705)	576	476.1	668		0.826562	1.15972
Caveolin-1 (Ab-14)	406	335.34	413		0.825961	1.01724
Zap-70 (Ab-292)	438	361.56	408		0.825479	0.931507
Myosin regulatory light chain 2 (Ab-18)	602	496.8	838		0.825249	1.39203
PAK1/2/3 (Ab-423/402/421)	1362	1123.32	2606		0.824758	1.91336
Trk B (Phospho-Tyr515)	705	579.6	912		0.822128	1.29362
STAT6 (Phospho-Tyr641)	615	505.08	675		0.821268	1.09756
mTOR (Ab-2446)	437	358.8	428		0.821053	0.979405
14-3-3 zeta (Ab-58)	362	296.7	322		0.819613	0.889503
CPI17 alpha (Phospho-Thr38)	554	454.02	569		0.819531	1.02708
IL-2RA/CD25 (Phospho-Ser268)	421	345	613		0.819477	1.45606
Smad3 (Ab-425)	678	554.76	1018		0.81823	1.50147
CaMK1-a (Phospho-Thr177)	452	369.84	580		0.81823	1.28319
Tau (Ab-396)	557	455.4	561		0.817594	1.00718
Lamin A (Phospho-Ser22)	1636	1337.22	1470		0.817372	0.898533
Synaptotagmin (Phospho-Ser309)	455	371.22	516		0.815868	1.13407
NMDAR2B (Phospho-Tyr1472)	481	391.92	369		0.814802	0.767152
CD4 (Ab-433)	1566	1275.12	3606		0.814253	2.30268
CSFR (Ab-561)	414	336.72	474		0.813333	1.14493
Synaptotagmin (Phospho-Thr202)	421	342.24	441		0.812922	1.04751
Trk A (Ab-496)	673	546.48	740		0.812006	1.09955
Shc (Phospho-Tyr349)	617	500.94	594		0.811896	0.962723
CD4 (Phospho-Ser433)	551	447.12	899		0.81147	1.63158
FKHR (Phospho-Ser256)	514	416.76	447		0.810817	0.86965
AKT1S1 (Ab-246)	2679	2172.12	5088		0.810795	1.89922
DNA-PK (Phospho-Thr2638)	428	346.38	438		0.809299	1.02336
PKC beta/PKCB (Ab-661)	471	380.88	443		0.808662	0.940552
HDAC1 (Phospho-Ser421)	879	710.7	1095		0.808532	1.24573
eIF2A (Ab-51)	658	531.3	726		0.807447	1.10334
HDAC5 (Ab-498)	544	438.84	567		0.806691	1.04228
Rb (Phospho-Ser811)	567	456.78	581		0.805608	1.02469
Tau (Phospho-Ser235)	1507	1213.02	5410		0.804924	3.58991
FAK (Phospho-Tyr397)	635	510.6	582		0.804094	0.916535
BID (Ab-78)	668	536.82	1068		0.803623	1.5988
FGFR1 (Phospho-Tyr654)	1715	1377.24	9871		0.803055	5.75569
Pyk2 (Phospho-Tyr580)	354	284.28	527		0.803051	1.4887
c-Jun (Ab-73)	7944	6367.32	14696		0.801526	1.84995
JAK2 (Phospho-Tyr1007)	551	441.6	435		0.801452	0.789474
Ezrin (Ab-478)	567	454.02	930		0.800741	1.64021
NFkB-p105/p50 (Phospho-Ser893)	424	339.48	376		0.80066	0.886792
PKC alpha/beta II (Phospho-Thr638)	662	529.92	629		0.800483	0.950151
PKC epsilon (Phospho-Ser729)	761	608.58	881		0.799711	1.15769
PLCG2 (Phospho-Tyr753)	354	282.9	408		0.799153	1.15254
SRF (Ab-77)	703	561.66	709		0.798947	1.00853
JAK2 (Ab-221)	520	415.38	530		0.798808	1.01923
B-RAF (Phospho-Ser601)	588	469.2	553		0.797959	0.940476
c-PLA2 (Phospho-Ser505)	533	425.04	714		0.797448	1.33959
Myosin regulatory light chain 2 (Phospho-Ser18)	573	456.78	873		0.797173	1.52356
Pim-1 (Ab-309)	395	314.64	409		0.796557	1.03544
p53 (Phospho-Ser37)	499	397.44	572		0.796473	1.14629
TAK1 (Ab-184)	515	409.86	622		0.795845	1.20777
HER2 (Phospho-Tyr1248)	507	402.96	546		0.794793	1.07692
p53 (Phospho-Ser315)	447	354.66	627		0.793423	1.40268
Raf1 (Ab-338)	926	734.16	1143		0.792829	1.23434
Smad1 (Phospho-Ser187)	618	489.9	919		0.792718	1.48706
PKA CAT (Ab-197)	976	772.8	1149		0.791803	1.17725
HSL (Ab-552/563)	652	516.12	1157		0.791595	1.77454
HER2 (Ab-1112)	590	466.44	684		0.790576	1.15932
p53 (Ab-387)	529	418.14	594		0.790435	1.12287
Met (Ab-1234)	465	367.08	550		0.789419	1.1828
Rb (Phospho-Thr821)	467	368.46	563		0.788994	1.20557
B-RAF (Phospho-Thr598)	385	303.6	424		0.788571	1.1013
p27Kip1 (Phospho-Ser10)	585	460.92	732		0.787897	1.25128
DAPP1 (Ab-139)	544	427.8	554		0.786397	1.01838
Integrin beta-3 (Ab-785)	553	434.7	602		0.786076	1.08861
Chk2 (Ab-516)	525	412.62	541		0.785943	1.03048
Cyclin D1 (ab-286)	2655	2083.8	3634		0.784859	1.36874
Zap-70 (Ab-319)	823	645.84	1018		0.784739	1.23694
p53 (Phospho-Ser46)	646	506.46	690		0.783994	1.06811
MYPT1 (Phospho-Thr-853)	632	495.42	702		0.783892	1.11076
HSL (Phospho-Ser554)	592	463.68	500		0.783243	0.844595
JAK1 (Ab-1022)	672	525.78	654		0.782411	0.973214
SHP-2 (Ab-542)	770	601.68	744		0.781403	0.966234
STAT5B (Phospho-Ser731)	539	420.9	550		0.780891	1.02041
Raf1 (Ab-621)	537	418.14	418		0.778659	0.778399
merlin (Phospho-Ser10)	683	531.3	944		0.777892	1.38214
DAB1 (Ab-232)	520	404.34	522		0.777577	1.00385
Tau (Ab-356)	3197	2482.62	2591		0.776547	0.810447
CASP8 (Phospho-Ser347)	646	500.94	697		0.775449	1.07895
Pyk2 (Phospho-Tyr881)	554	429.18	465		0.774693	0.83935
WEE1 (Phospho-Ser642)	674	521.64	727		0.773947	1.07864
HDAC2 (Ab-394)	541	418.14	570		0.772902	1.0536
NMDAR2B (Ab-1472)	2123	1639.44	2572		0.772228	1.21149
Smad3 (Ab-179)	1246	961.86	2508		0.771958	2.01284
AKT1 (Ab-72)	1023	789.36	912		0.771613	0.891496
GRK2 (Ab-29)	914	705.18	2011		0.771532	2.20022
CASP2 (Ab-157)	594	458.16	541		0.771313	0.910774
TOP2A/DNA topoisomerase II (Ab-1106)	525	404.34	503		0.770171	0.958095
RAD52 (Phospho-Tyr104)	1063	818.34	1763		0.76984	1.65851
PP1alpha (Phospho-Thr320)	441	339.48	546		0.769796	1.2381
Androgen Receptor (Ab-650)	556	427.8	617		0.769424	1.10971
Cyclin B1 (phospho-Ser126)	368	282.9	322		0.76875	0.875
MEF2A (Phospho-Ser408)	1092	837.66	1156		0.767088	1.05861
Interferon-alpha/beta receptor alpha chain (Ab-466)	805	616.86	1065		0.766286	1.32298
P70S6k (Phospho-Thr421)	528	404.34	463		0.765795	0.876894
DNA-PK (Phospho-Thr2647)	547	418.14	563		0.764424	1.02925
NFAT3 (Ab-676)	650	496.8	1511		0.764308	2.32462
P70S6K (Ab-229)	818	625.14	861		0.76423	1.05257
Raf1 (Ab-289)	757	578.22	1109		0.763831	1.46499
RAD52 (Ab-104)	64029	48887.9	65535		0.763527	1.02352
PPAR-b (Ab-1457)	1035	789.36	960		0.762667	0.927536
EGFR (Phospho-Tyr1110)	800	609.96	844		0.76245	1.055
IKK-beta (Ab-188)	1873	1424.16	2931		0.760363	1.56487
CDC25A (Ab-178)	677	514.74	558		0.760325	0.824225
MSK1 (Phospho-Ser360)	1175	892.86	1007		0.759881	0.857021
A-RAF (Phospho-Tyr301/302)	665	505.08	580		0.759519	0.87218
ATP-Citrate Lyase (Ab-454)	736	558.9	784		0.759375	1.06522
PKD1/PKC mu (Phospho-Tyr463)	489	371.22	482		0.759141	0.985685
Caspase 9 (Phospho-Ser144)	670	507.84	568		0.75797	0.847761
MEK1 (Ab-217)	643	487.14	706		0.757605	1.09798
AKT1 (Ab-246)	687	520.26	651		0.757293	0.947598
PAK1 (Ab-212)	585	442.98	480		0.757231	0.820513
Src (Ab-418)	5610	4239.36	14672		0.755679	2.61533
Rb (Ab-795)	548	414	716		0.755474	1.30657
EGFR (Ab-998)	632	476.1	705		0.753323	1.11551
SEK1/MKK4 (Ab-261)	1222	920.46	3019		0.753241	2.47054
Raf1 (Ab-259)	471	354.66	459		0.752994	0.974522
Elk-1 (Phospho-Ser383)	635	477.48	639		0.751937	1.0063
c-Jun (Phospho-Tyr170)	511	383.64	548		0.750763	1.07241
TGFBR1 (Ab-165)	500	375.36	591		0.75072	1.182
Tau (Phospho-Ser404)	789	592.02	815		0.750342	1.03295
Mst1/Mst2 (Phospho-Thr183)	725	543.72	812		0.749959	1.12
IkB-epsilon (Ab-22)	1833	1374.48	2228		0.749853	1.21549
BCL-2 (Phospho-Thr69)	810	607.2	749		0.74963	0.924691
Catenin beta (Phospho-Tyr654)	536	401.58	529		0.749216	0.98694
ACTIN Pan(a/b/g) (Phospho-Tyr55/53)	667	499.56	667		0.748966	1
CDC25B (Phospho-Ser353)	793	593.4	581		0.748298	0.732661
ETK (Ab-40)	515	385.02	514		0.747612	0.998058
Catenin beta (Ab-41/45)	504	376.74	471		0.7475	0.934524
c-Abl (Ab-412)	769	574.08	829		0.746528	1.07802
PLC-beta (Phospho-Ser1105)	416	310.5	490		0.746394	1.17788
ATP1A1/Na+K+ ATPase1 (Ab-23)	433	322.92	591		0.745774	1.3649
LIMK1/2 (Ab-508/505)	1219	908.04	2399		0.744906	1.96801
PLCbeta3 (Phospho-Ser537)	608	452.64	627		0.744474	1.03125
Tyrosine Hydroxylase (Ab-40)	538	400.2	629		0.743866	1.16914
MYT1 (Ab-83)	1045	776.94	1961		0.743483	1.87656
PLCG2 (Phospho-Tyr1217)	713	529.92	744		0.743226	1.04348
HSP90B (Ab-254)	589	437.46	525		0.742716	0.891341
HER3/ErbB3 (Ab-1289)	501	371.22	532		0.740958	1.06188
MYPT1 (Phospho-Thr696)	583	431.94	594		0.740892	1.01887
Ephrin B (Phospho-Tyr330)	674	498.18	619		0.739139	0.918398
AurB/C (Ab-202/175)	445	328.44	506		0.738067	1.13708
VEGFR-1 (Ab-1333)	619	456.78	645		0.737932	1.042
MITF (Phospho-Ser73)	571	420.9	1141		0.737128	1.99825
LCK (Ab-192)	513	378.12	739		0.737076	1.44055
HDAC6 (Ab-22)	444	327.06	458		0.736622	1.03153
Calmodulin (Phospho-Thr79/Ser81)	385	282.9	449		0.734805	1.16623
c-met (Ab-1003)	534	391.92	571		0.733933	1.06929
AMPKbeta1 (Ab-182)	1016	745.2	905		0.733465	0.890748
Ras-GRF1 (Phospho-Ser916)	478	350.52	570		0.733305	1.19247
NFkB-p65 (Ab-281)	778	568.56	800		0.730797	1.02828
Tau (Ab-214)	1039	759	835		0.73051	0.803657
CK1-A (Ab-321)	482	351.9	480		0.730083	0.995851
IRS-1 (Ab-312)	834	607.2	1039		0.728058	1.2458
G3BP-1 (Ab-232)	761	553.38	1024		0.727175	1.3456
HDAC3 (Ab-424)	962	698.28	1189		0.725863	1.23597
MSK1 (Phospho-Ser212)	758	549.24	824		0.724591	1.08707
MKK3 (Ab-189)	618	447.12	601		0.723495	0.972492
FAS (Ab-291)	563	407.1	576		0.723091	1.02309
Mnk1 (Ab-385)	635	455.4	1005		0.717165	1.58268
XIAP (Phospho-Ser87)	537	385.02	560		0.716983	1.04283
CDK1/CDC2 (Ab-14)	589	422.28	522		0.716944	0.886248
DYN1 (Ab-774)	10797	7736.28	14209		0.716521	1.31601
TIE2 (Phospho-Tyr1108)	1056	756.24	1079		0.716136	1.02178
PDGF R beta (Ab-740)	613	438.84	715		0.715889	1.16639
P70S6K (Ab-371)	721	514.74	861		0.713925	1.19417
AURORA KINASE (Ab-288)	490	349.14	555		0.712531	1.13265
Tau (Ab-235)	5240	3724.62	13832		0.710805	2.63969
p53 (Ab-376)	579	411.24	616		0.710259	1.0639
p53 (Ab-392)	824	585.12	1081		0.710097	1.31189
Tyrosine Hydroxylase (Phospho-Ser40)	842	596.16	696		0.708029	0.826603
Cyclin E1 (Phospho-Thr395)	624	441.6	642		0.707692	1.02885
SHP-2 (Ab-580)	621	438.84	575		0.706667	0.925926
Lamin A/B(lamin A/C) (Phospho-Ser392)	1094	772.8	812		0.706399	0.74223
ETK (Ab-566)	483	340.86	512		0.705714	1.06004
AMPKbeta1 (Phospho-Ser182)	548	386.4	597		0.705109	1.08942
CD227/mucin 1 (Phospho-Tyr1243)	1105	776.94	1173		0.703113	1.06154
MKP-1/2 (Phospho-Ser296/318)	912	640.32	872		0.702105	0.95614
FOXO1/3/4-PAN (Ab-24/32)	799	560.28	952		0.701227	1.19149
STAT1 (Ab-727)	704	492.66	705		0.699801	1.00142
PKC theta (Phospho-Thr538)	446	311.88	543		0.699283	1.21749
P70S6k-beta (Phospho-Ser423)	788	550.62	1045		0.698756	1.32614
eNOS (Ab-1177)	714	495.42	658		0.693866	0.921569
Coagulation Factor III (Phospho-Ser290)	936	647.22	801		0.691474	0.855769
Src (Ab-75)	587	405.72	541		0.691175	0.921635
Smad2 (Phospho-Ser467)	570	393.3	489		0.69	0.857895
FKHR (Ab-256)	725	499.56	708		0.689048	0.976552
PKC alpha (Phospho-Tyr657)	647	445.74	498		0.688934	0.769706
Chk1 (Ab-345)	1008	692.76	919		0.687262	0.911706
Tyrosine Hydroxylase (Ab-19)	739	506.46	812		0.685332	1.09878
MSK1 (Phospho-Thr581)	689	471.96	652		0.684993	0.946299
RSK1/2/3/4 (Ab-221/227/218/232)	809	552	723		0.682324	0.893696
LYN (Phospho-Tyr507)	779	531.3	604		0.682028	0.775353
IGFBP-3 (Ab-183)	630	429.18	790		0.681238	1.25397
PAK1/2 (Ab-199)	630	429.18	717		0.681238	1.1381
PLCG1 (Phospho-Tyr783)	692	470.58	700		0.680029	1.01156
RAD51 (Phospho-Tyr315)	807	542.34	826		0.672045	1.02354
4E-BP1 (Ab-70)	631	423.66	530		0.67141	0.839937
FKHR (Ab-319)	1215	812.82	1281		0.668988	1.05432
RAD51 (Ab-309)	1063	709.32	1184		0.667281	1.11383
GRB2 (Phospho-Ser159)	921	614.1	895		0.666775	0.97177
PKC zeta (Phospho-Thr560)	650	433.32	623		0.666646	0.958462
IKK-a/b (Ab-180/181)	959	637.56	968		0.664818	1.00938
PLD1 (Ab-561)	1250	829.38	1262		0.663504	1.0096
VEGF R2 (Ab-1054)	807	534.06	1060		0.661784	1.31351
Ephrin-B1 (Phospho-Tyr317)	603	398.82	609		0.661393	1.00995
CD3Z (Ab-142)	696	459.54	887		0.660259	1.27443
TIF-IA (Phospho-Ser649)	993	651.36	1319		0.655952	1.3283
Arrestin-1 (Ab-412)	919	601.68	1032		0.654712	1.12296
PKD1/PKC mu (Phospho-Ser205)	506	331.2	815		0.654545	1.61067
LCK (Ab-504)	855	558.9	1118		0.653684	1.3076
BAD (Phospho-Ser134)	657	429.18	647		0.653242	0.984779
Rb (Ab-807)	828	538.2	1543		0.65	1.86353
Abl1 (Ab-754/735)	642	415.38	479		0.647009	0.746106
HRS (Ab-334)	791	510.6	706		0.645512	0.892541
SYK (Phospho-Tyr348)	821	529.92	783		0.645457	0.953715
EGFR (Phospho-Thr693)	638	405.72	697		0.635925	1.09248
Myc (Ab-62)	856	543.72	1092		0.635187	1.2757
Catalase (Phospho-Tyr385)	1127	714.84	1228		0.634286	1.08962
PI3-kinase p85-subunit alpha/gamma (Ab-467/199)	1006	637.56	1151		0.633757	1.14414
IkB-beta (Phospho-Ser23)	569	360.18	446		0.633005	0.783831
c-Kit (Phospho-Tyr721)	1819	1149.54	1700		0.631963	0.934579
AurB (Phospho-Thr232)	643	405.72	453		0.63098	0.70451
MKP-1 (Ab-359)	1045	656.88	1032		0.628593	0.98756
PKD2 (Phospho-Ser876)	953	597.54	996		0.627009	1.04512
CD22/BL-CAM (Phospho-Tyr807)	723	452.64	675		0.626058	0.93361
P90RSK (AB-380)	702	438.84	622		0.625128	0.88604
M-CSF Receptor (Phospho-Tyr809)	1739	1077.78	1514		0.61977	0.870615
EGFR (Phospho-Tyr1069)	1375	850.08	1106		0.61824	0.804364
PKD1/PKCmu (Phospho-Ser910)	715	440.22	709		0.615692	0.991608
CK1-A (Phospho-Thr321)	1055	648.6	1086		0.614787	1.02938
DARPP-32 (Phospho-Thr75)	739	448.5	675		0.606901	0.913396
Epo-R (Phospho-Tyr368)	857	518.88	836		0.605461	0.975496
FAK (Ab-925)	725	438.84	664		0.605297	0.915862
EGFR (Ab-678)	621	373.98	585		0.602222	0.942029
4E-BP1 (Ab-65)	5773	3459.66	4303		0.599283	0.745366
EPHA2/3/4 (Phospho-Tyr588/596)	901	529.92	685		0.588147	0.760266
NFkB-p100/p52 (Ab-865)	4824	2824.86	4675		0.585585	0.969113
14-3-3 zeta/beta (Ab-184/186)	1088	633.42	760		0.582187	0.698529
PPAR-b (Phospho-Thr1457)	1088	630.66	1005		0.579651	0.923713
Chk2 (Ab-387)	1551	895.62	1995		0.577447	1.28627
LKB1 (Ab-334)	1062	607.2	1952		0.571751	1.83804
DAXX (Phospho-Ser668)	855	487.14	669		0.569754	0.782456
IRS-1 (Ab-323)	1055	589.26	1164		0.55854	1.10332
p53 (Ab-20)	2966	1653.24	4271		0.557397	1.43999
eNOS (Ab-1179)	899	500.94	1146		0.557219	1.27475
Cyclin D1 (Phospho-Thr286)	877	488.52	536		0.557035	0.611174
KIT (Ab-936)	674	375.36	700		0.556914	1.03858
Rb (Ab-608)	767	426.42	494		0.555958	0.644068
HCK (Phospho-Tyr410)	2082	1144.02	2769		0.549481	1.32997
KSR (Phospho-Ser392)	578	313.26	559		0.541972	0.967128
Caspase 9 (Phospho-Ser196)	3901	2111.4	3249		0.541246	0.832863
ATP1A1/Na+K+ ATPase1 (Phospho-Ser23)	993	536.82	909		0.540604	0.915408
MEK1 (Phospho-Thr286)	1117	601.68	2761		0.538657	2.4718
WAVE1 (Phospho-Tyr125)	653	349.14	683		0.534671	1.04594
AMPK1 (Phospho-Thr174)	625	332.58	437		0.532128	0.6992
IKK gamma (Ab-85)	2045	1083.3	1759		0.529731	0.860147
P90RSK (Ab-573)	1261	651.36	1382		0.516542	1.09596
PAK3 (Phospho-Ser154)	932	480.24	985		0.515279	1.05687
IL3R (Ab-593)	1041	534.06	790		0.513026	0.758886
CREB (Ab-100)	964	491.28	724		0.509627	0.751037
HSP 90-beta (Phospho-Ser226)	2358	1200.6	2933		0.50916	1.24385
Hsp90 co-chaperone Cdc37 (Ab-13)	1148	579.6	1084		0.504878	0.944251
TIF-IA (Ab-649)	903	451.26	810		0.499734	0.89701
Calmodulin (Ab-79/81)	1399	681.72	7044		0.487291	5.03503
Kv1.3/KCNA3 (Phospho-Tyr135)	1575	754.86	2253		0.479276	1.43048
IR (Phospho-Tyr1361)	1496	662.4	761		0.442781	0.50869
LKB1 (Phospho-Ser428)	1645	710.7	1503		0.432036	0.913678
CK1-A/A2 (Phospho-Tyr294)	1477	627.9	1438		0.425118	0.973595
Epo-R (Ab-368)	1010	429.18	694		0.424931	0.687129
NFkB-p65 (Phospho-Ser536)	1116	465.06	1000		0.41672	0.896057
Met (Phospho-Tyr1356)	11042	3001.5	5775		0.271826	0.523003
